# Supplementary material for: Ethyl 2-(6-amino-5-cyano-3,4-dimethyl-2H,4H-pyrano[2,3-c]pyrazol-4-yl)acetate
Source: Acta Crystallogr Sect E Struct Rep Online. 2010 Apr 30;66(Pt 5):o1242. doi: 10.1107/S1600536810015540 (PMC2979188; doi:10.1107/S1600536810015540)
Supplement: Supplementary file 1 [file e-66-o1242-sup1.cif]

##############################################################################
###                                                                        ###
###        Electronic paper (Acta Crystallographica Section E)             ###
###                                                                        ###
##############################################################################
#                                                                            #
# This CIF contains the data in a paper accepted for publication in Acta     #
# Crystallographica Section E. It conforms to the requirements of Notes      #
# for Authors for Section E, and has been peer reviewed under the auspices   #
# of the IUCr Commission on Journals.                                        #
#                                                                            #
# Full details of the Crystallographic Information File format               #
# are given in the paper "The Crystallographic Information File (CIF):       #
# a New Standard Archive File for Crystallography" by S. R. Hall, F. H.      #
# Allen and I. D. Brown [Acta Cryst. (1991), A47, 655-685].                  #
#                                                                            #
# The current version of the core CIF dictionary is obtainable from          #
# ftp://ftp.iucr.org/pub/cif_core.dic. The current version number is 2.4.    #
#                                                                            #
# Software is freely available for graphical display of the structure(s) in  #
# this CIF.  For information consult the CIF home page http://www.iucr.org/  #
# cif/home.html                                                              #
#                                                                            #
# This file may be used for bona fide research purposes within the           #
# scientific community so long as proper attribution is given to the journal # 
# article from which it was obtained.                                        #
#                                                                            #
##############################################################################
                                             
data_I
_audit_creation_method     SHELXL-97
_chemical_name_systematic
;
Ethyl 2-(6-amino-5-cyano-3,4-dimethyl-2<i>H</i>,4<i>H</i>-
pyrano[2,3-<i>c</i>]pyrazol-4-yl)acetate
;
_chemical_name_common     ?
_chemical_formula_moiety     'C13 H16 N4 O3'
_chemical_formula_sum     'C13 H16 N4 O3'
_chemical_formula_iupac     'C13 H16 N4 O3'
_chemical_formula_weight     276.30
_chemical_melting_point     ?
_symmetry_cell_setting     'Triclinic'
_symmetry_space_group_name_H-M     'P -1'
_symmetry_space_group_name_Hall     '-P 1'
loop_
    _symmetry_equiv_pos_as_xyz
    'x, y, z'
    '-x, -y, -z'
_cell_length_a     6.961(5)
_cell_length_b     7.373(5)
_cell_length_c     14.535(5)
_cell_angle_alpha     86.405(5)
_cell_angle_beta     85.183(5)
_cell_angle_gamma     65.726(5)
_cell_volume     677.3(7)
_cell_formula_units_Z     2
_cell_measurement_reflns_used     7682
_cell_measurement_theta_min     2.81
_cell_measurement_theta_max     32.75
_cell_measurement_temperature     293(2)
_exptl_crystal_description     block
_exptl_crystal_colour     colourless
_exptl_crystal_size_max     0.25
_exptl_crystal_size_mid     0.20
_exptl_crystal_size_min     0.20
_exptl_crystal_density_diffrn     1.355
_exptl_crystal_density_meas     ?
_exptl_crystal_density_method     'not measured'
_exptl_crystal_F_000     292
_exptl_absorpt_coefficient_mu     0.099
_exptl_absorpt_correction_type     multi-scan
_exptl_absorpt_process_details     '(SADABS; Bruker 2004)'
_exptl_absorpt_correction_T_min     0.9757
_exptl_absorpt_correction_T_max     0.9805
_exptl_special_details
;
;
_diffrn_ambient_temperature     293(2)
_diffrn_radiation_type     MoK\a
_diffrn_radiation_wavelength     0.71069
_diffrn_radiation_source     'fine-focus sealed tube'
_diffrn_radiation_monochromator     graphite
_diffrn_measurement_device_type     'Bruker Kappa APEXII CCD'
_diffrn_measurement_method     '\w and \f scan'
_diffrn_detector_area_resol_mean     0
_diffrn_reflns_number     12811
_diffrn_reflns_av_R_equivalents     0.0199
_diffrn_reflns_av_sigmaI/netI     0.0134
_diffrn_reflns_theta_min     2.81
_diffrn_reflns_theta_max     25.00
_diffrn_reflns_theta_full     25.00
_diffrn_measured_fraction_theta_max     0.997
_diffrn_measured_fraction_theta_full     0.997
_diffrn_reflns_limit_h_min     -8
_diffrn_reflns_limit_h_max     8
_diffrn_reflns_limit_k_min     -8
_diffrn_reflns_limit_k_max     8
_diffrn_reflns_limit_l_min     -17
_diffrn_reflns_limit_l_max     17
_diffrn_standards_number     0
_diffrn_standards_interval_count     0
_diffrn_standards_interval_time     0
_diffrn_standards_decay_%     0
_refine_special_details
;
Refinement of <i>F</i>^2^ against ALL reflections. The weighted <i>R</i>-factor
wR and goodness of fit <i>S</i> are based on <i>F</i>^2^, conventional
<i>R</i>-factors <i>R</i> are based on <i>F</i>, with <i>F</i> set to zero for
negative <i>F</i>^2^. The threshold expression of <i>F</i>^2^ >
\s(<i>F</i>^2^) is used only for calculating <i>R</i>-factors(gt) etc. and is
not relevant to the choice of reflections for refinement. <i>R</i>-factors
based on <i>F</i>^2^ are statistically about twice as large as those based on
<i>F</i>, and <i>R</i>- factors based on ALL data will be even larger.
Some "bad" relections were omitted in the refinement.
;
_reflns_number_total     2385
_reflns_number_gt     2130
_reflns_threshold_expression     I>2sigma(I)
_refine_ls_structure_factor_coef     Fsqd
_refine_ls_matrix_type     full
_refine_ls_R_factor_all     0.0452
_refine_ls_R_factor_gt     0.0411
_refine_ls_wR_factor_gt     0.1126
_refine_ls_wR_factor_ref     0.1172
_refine_ls_goodness_of_fit_ref     1.023
_refine_ls_restrained_S_all     1.023
_refine_ls_number_reflns     2378
_refine_ls_number_parameters     184
_refine_ls_number_restraints     0
_refine_ls_hydrogen_treatment     constr
_refine_ls_weighting_scheme     calc
_refine_ls_weighting_details
         'calc w=1/[\s^2^(Fo^2^)+(0.0655P)^2^+0.2561P] where P=(Fo^2^+2Fc^2^)/3'
_atom_sites_solution_hydrogens     geom
_atom_sites_solution_primary     direct
_atom_sites_solution_secondary     difmap
_refine_ls_shift/su_max     0.001
_refine_ls_shift/su_mean     0.000
_refine_diff_density_max     0.297
_refine_diff_density_min     -0.261
_refine_ls_extinction_method     none
_refine_ls_extinction_coef     ?
loop_
    _atom_type_symbol
    _atom_type_description
    _atom_type_scat_dispersion_real
    _atom_type_scat_dispersion_imag
    _atom_type_scat_source
    'C' 'C' 0.0033 0.0016
                         'International Tables Vol C Tables 4.2.6.8 and 6.1.1.4'
    'H' 'H' 0.0000 0.0000
                         'International Tables Vol C Tables 4.2.6.8 and 6.1.1.4'
    'N' 'N' 0.0061 0.0033
                         'International Tables Vol C Tables 4.2.6.8 and 6.1.1.4'
    'O' 'O' 0.0106 0.0060
                         'International Tables Vol C Tables 4.2.6.8 and 6.1.1.4'
_computing_data_collection     'APEX2 (Bruker, 2004)'
_computing_cell_refinement     'APEX2 and SAINT (Bruker, 2004)'
_computing_data_reduction     'SAINT and XPREP (Bruker, 2004)'
_computing_structure_solution     'SHELXS97 (Sheldrick, 2008)'
_computing_structure_refinement     'SHELXL97 (Sheldrick, 2008)'
_computing_molecular_graphics     '<i>ORTEP-3 for Windows</i> (Farrugia, 1997)'
_computing_publication_material     'PLATON (Spek, 2009)'
loop_
    _atom_site_type_symbol
    _atom_site_label
    _atom_site_fract_x
    _atom_site_fract_y
    _atom_site_fract_z
    _atom_site_U_iso_or_equiv
    _atom_site_adp_type
    _atom_site_calc_flag
    _atom_site_refinement_flags
    _atom_site_occupancy
    _atom_site_disorder_assembly
    _atom_site_disorder_group
    C C1 0.4375(2) 0.8266(2) 0.84125(10) 0.0288(3) Uani d . 1 . .
    C C2 0.3125(2) 0.7231(2) 0.86328(9) 0.0271(3) Uani d . 1 . .
    C C3 0.2551(2) 0.6151(2) 0.79351(9) 0.0271(3) Uani d . 1 . .
    C C4 0.3682(2) 0.6404(2) 0.70213(9) 0.0282(3) Uani d . 1 . .
    C C5 0.4908(2) 0.7439(2) 0.68793(10) 0.0306(3) Uani d . 1 . .
    C C6 0.0126(2) 0.7009(2) 0.78369(10) 0.0329(3) Uani d . 1 . .
    H H6A -0.0164 0.6276 0.7375 0.040 Uiso calc R 1 . .
    H H6B -0.0563 0.6818 0.8420 0.040 Uiso calc R 1 . .
    C C7 -0.0780(2) 0.9167(2) 0.75667(11) 0.0378(4) Uani d . 1 . .
    C C8 -0.1525(3) 1.1488(3) 0.62848(17) 0.0654(6) Uani d . 1 . .
    H H8A -0.2528 1.2402 0.6724 0.078 Uiso calc R 1 . .
    H H8B -0.2217 1.1636 0.5715 0.078 Uiso calc R 1 . .
    C C9 0.0317(5) 1.1990(4) 0.6104(3) 0.1088(12) Uani d . 1 . .
    H H9A 0.0887 1.2023 0.6679 0.163 Uiso calc R 1 . .
    H H9B -0.0109 1.3271 0.5794 0.163 Uiso calc R 1 . .
    H H9C 0.1375 1.1003 0.5722 0.163 Uiso calc R 1 . .
    C C10 0.2672(2) 0.7477(2) 0.95731(10) 0.0320(3) Uani d . 1 . .
    C C11 0.1408(3) 0.6754(3) 1.02539(11) 0.0487(5) Uani d . 1 . .
    H H11A 0.2177 0.5356 1.0380 0.073 Uiso calc R 1 . .
    H H11B 0.0091 0.6978 1.0006 0.073 Uiso calc R 1 . .
    H H11C 0.1140 0.7461 1.0816 0.073 Uiso calc R 1 . .
    C C12 0.3282(3) 0.3931(2) 0.82003(11) 0.0385(4) Uani d . 1 . .
    H H12A 0.4780 0.3351 0.8261 0.058 Uiso calc R 1 . .
    H H12B 0.2951 0.3270 0.7729 0.058 Uiso calc R 1 . .
    H H12C 0.2574 0.3782 0.8777 0.058 Uiso calc R 1 . .
    C C13 0.3419(2) 0.5481(2) 0.62484(10) 0.0354(4) Uani d . 1 . .
    N N1 0.4738(2) 0.9108(2) 0.91081(8) 0.0351(3) Uani d . 1 . .
    N N2 0.3649(2) 0.8596(2) 0.98199(8) 0.0357(3) Uani d . 1 . .
    H H2 0.3589 0.8954 1.0377 0.043 Uiso calc R 1 . .
    N N3 0.5923(2) 0.7662(2) 0.60839(9) 0.0474(4) Uani d . 1 . .
    H H3A 0.5831 0.7114 0.5594 0.057 Uiso calc R 1 . .
    H H3B 0.6667 0.8352 0.6064 0.057 Uiso calc R 1 . .
    N N4 0.3189(3) 0.4715(3) 0.56322(10) 0.0555(4) Uani d . 1 . .
    O O1 0.52556(17) 0.84545(17) 0.75515(7) 0.0367(3) Uani d . 1 . .
    O O2 -0.1338(2) 1.0482(2) 0.81014(10) 0.0659(4) Uani d . 1 . .
    O O3 -0.08990(18) 0.94621(17) 0.66504(8) 0.0450(3) Uani d . 1 . .
loop_
    _atom_site_aniso_label
    _atom_site_aniso_U_11
    _atom_site_aniso_U_22
    _atom_site_aniso_U_33
    _atom_site_aniso_U_12
    _atom_site_aniso_U_13
    _atom_site_aniso_U_23
    C1 0.0306(7) 0.0354(7) 0.0243(7) -0.0169(6) -0.0013(5) -0.0047(6)
    C2 0.0271(7) 0.0322(7) 0.0246(7) -0.0142(6) -0.0018(5) -0.0038(5)
    C3 0.0277(7) 0.0322(7) 0.0250(7) -0.0153(6) -0.0012(5) -0.0050(5)
    C4 0.0269(7) 0.0353(7) 0.0253(7) -0.0148(6) -0.0007(5) -0.0071(6)
    C5 0.0307(7) 0.0399(8) 0.0245(7) -0.0172(6) -0.0006(6) -0.0069(6)
    C6 0.0291(7) 0.0450(8) 0.0312(8) -0.0213(6) 0.0005(6) -0.0068(6)
    C7 0.0250(7) 0.0454(9) 0.0434(9) -0.0128(6) -0.0036(6) -0.0124(7)
    C8 0.0592(12) 0.0478(11) 0.0810(15) -0.0144(9) -0.0116(11) 0.0124(10)
    C9 0.096(2) 0.0740(17) 0.171(3) -0.0526(16) -0.029(2) 0.0415(19)
    C10 0.0376(8) 0.0365(8) 0.0267(7) -0.0196(6) -0.0016(6) -0.0048(6)
    C11 0.0692(12) 0.0637(11) 0.0298(8) -0.0450(10) 0.0083(8) -0.0090(8)
    C12 0.0481(9) 0.0344(8) 0.0364(8) -0.0197(7) -0.0038(7) -0.0028(6)
    C13 0.0362(8) 0.0488(9) 0.0289(8) -0.0255(7) 0.0042(6) -0.0088(7)
    N1 0.0430(7) 0.0457(7) 0.0273(6) -0.0284(6) -0.0011(5) -0.0067(5)
    N2 0.0487(8) 0.0459(7) 0.0224(6) -0.0286(6) -0.0015(5) -0.0069(5)
    N3 0.0591(9) 0.0738(10) 0.0300(7) -0.0484(8) 0.0114(6) -0.0162(7)
    N4 0.0675(10) 0.0859(12) 0.0357(8) -0.0534(9) 0.0097(7) -0.0243(8)
    O1 0.0446(6) 0.0537(7) 0.0266(6) -0.0350(5) 0.0047(4) -0.0106(5)
    O2 0.0652(9) 0.0518(8) 0.0677(9) -0.0048(7) -0.0160(7) -0.0270(7)
    O3 0.0440(7) 0.0432(6) 0.0457(7) -0.0163(5) -0.0008(5) -0.0005(5)
_geom_special_details
;
All esds (except the esd in the dihedral angle between two l.s. planes) are
estimated using the full covariance matrix. The cell esds are taken into
account individually in the estimation of esds in distances, angles and
torsion angles; correlations between esds in cell parameters are only used
when they are defined by crystal symmetry. An approximate (isotropic)
treatment of cell esds is used for estimating esds involving l.s. planes.
;
loop_
    _geom_bond_atom_site_label_1
    _geom_bond_atom_site_label_2
    _geom_bond_site_symmetry_2
    _geom_bond_distance
    _geom_bond_publ_flag
    C1 N1 . 1.3125(19) ?
    C1 O1 . 1.3714(18) ?
    C1 C2 . 1.383(2) ?
    C2 C10 . 1.383(2) ?
    C2 C3 . 1.5006(19) ?
    C3 C4 . 1.527(2) ?
    C3 C12 . 1.535(2) ?
    C3 C6 . 1.556(2) ?
    C4 C5 . 1.356(2) ?
    C4 C13 . 1.411(2) ?
    C5 N3 . 1.341(2) ?
    C5 O1 . 1.3616(17) ?
    C6 C7 . 1.490(2) ?
    C6 H6A . 0.9700 ?
    C6 H6B . 0.9700 ?
    C7 O2 . 1.195(2) ?
    C7 O3 . 1.340(2) ?
    C8 O3 . 1.452(2) ?
    C8 C9 . 1.474(4) ?
    C8 H8A . 0.9700 ?
    C8 H8B . 0.9700 ?
    C9 H9A . 0.9600 ?
    C9 H9B . 0.9600 ?
    C9 H9C . 0.9600 ?
    C10 N2 . 1.346(2) ?
    C10 C11 . 1.487(2) ?
    C11 H11A . 0.9600 ?
    C11 H11B . 0.9600 ?
    C11 H11C . 0.9600 ?
    C12 H12A . 0.9600 ?
    C12 H12B . 0.9600 ?
    C12 H12C . 0.9600 ?
    C13 N4 . 1.144(2) ?
    N1 N2 . 1.3572(18) ?
    N2 H2 . 0.8600 ?
    N3 H3A . 0.8600 ?
    N3 H3B . 0.8600 ?
loop_
    _geom_angle_atom_site_label_1
    _geom_angle_atom_site_label_2
    _geom_angle_atom_site_label_3
    _geom_angle_site_symmetry_1
    _geom_angle_site_symmetry_3
    _geom_angle
    _geom_angle_publ_flag
    N1 C1 O1 . . 118.81(13) ?
    N1 C1 C2 . . 115.28(13) ?
    O1 C1 C2 . . 125.90(13) ?
    C1 C2 C10 . . 103.21(13) ?
    C1 C2 C3 . . 123.21(13) ?
    C10 C2 C3 . . 133.58(13) ?
    C2 C3 C4 . . 105.90(12) ?
    C2 C3 C12 . . 111.39(12) ?
    C4 C3 C12 . . 109.91(12) ?
    C2 C3 C6 . . 112.12(11) ?
    C4 C3 C6 . . 110.22(12) ?
    C12 C3 C6 . . 107.33(12) ?
    C5 C4 C13 . . 116.78(13) ?
    C5 C4 C3 . . 126.29(13) ?
    C13 C4 C3 . . 116.93(13) ?
    N3 C5 C4 . . 126.98(14) ?
    N3 C5 O1 . . 109.58(13) ?
    C4 C5 O1 . . 123.44(13) ?
    C7 C6 C3 . . 112.62(12) ?
    C7 C6 H6A . . 109.1 ?
    C3 C6 H6A . . 109.1 ?
    C7 C6 H6B . . 109.1 ?
    C3 C6 H6B . . 109.1 ?
    H6A C6 H6B . . 107.8 ?
    O2 C7 O3 . . 123.82(17) ?
    O2 C7 C6 . . 124.23(16) ?
    O3 C7 C6 . . 111.94(13) ?
    O3 C8 C9 . . 111.08(18) ?
    O3 C8 H8A . . 109.4 ?
    C9 C8 H8A . . 109.4 ?
    O3 C8 H8B . . 109.4 ?
    C9 C8 H8B . . 109.4 ?
    H8A C8 H8B . . 108.0 ?
    C8 C9 H9A . . 109.5 ?
    C8 C9 H9B . . 109.5 ?
    H9A C9 H9B . . 109.5 ?
    C8 C9 H9C . . 109.5 ?
    H9A C9 H9C . . 109.5 ?
    H9B C9 H9C . . 109.5 ?
    N2 C10 C2 . . 106.01(13) ?
    N2 C10 C11 . . 122.04(14) ?
    C2 C10 C11 . . 131.95(14) ?
    C10 C11 H11A . . 109.5 ?
    C10 C11 H11B . . 109.5 ?
    H11A C11 H11B . . 109.5 ?
    C10 C11 H11C . . 109.5 ?
    H11A C11 H11C . . 109.5 ?
    H11B C11 H11C . . 109.5 ?
    C3 C12 H12A . . 109.5 ?
    C3 C12 H12B . . 109.5 ?
    H12A C12 H12B . . 109.5 ?
    C3 C12 H12C . . 109.5 ?
    H12A C12 H12C . . 109.5 ?
    H12B C12 H12C . . 109.5 ?
    N4 C13 C4 . . 178.79(17) ?
    C1 N1 N2 . . 101.70(12) ?
    C10 N2 N1 . . 113.80(12) ?
    C10 N2 H2 . . 123.1 ?
    N1 N2 H2 . . 123.1 ?
    C5 N3 H3A . . 120.0 ?
    C5 N3 H3B . . 120.0 ?
    H3A N3 H3B . . 120.0 ?
    C5 O1 C1 . . 115.14(12) ?
    C7 O3 C8 . . 117.56(15) ?
loop_
    _geom_torsion_atom_site_label_1
    _geom_torsion_atom_site_label_2
    _geom_torsion_atom_site_label_3
    _geom_torsion_atom_site_label_4
    _geom_torsion_site_symmetry_1
    _geom_torsion_site_symmetry_2
    _geom_torsion_site_symmetry_3
    _geom_torsion_site_symmetry_4
    _geom_torsion
    _geom_torsion_publ_flag
    N1 C1 C2 C10 . . . . 0.13(17) ?
    O1 C1 C2 C10 . . . . 179.38(13) ?
    N1 C1 C2 C3 . . . . -179.36(12) ?
    O1 C1 C2 C3 . . . . -0.1(2) ?
    C1 C2 C3 C4 . . . . 2.14(18) ?
    C10 C2 C3 C4 . . . . -177.17(15) ?
    C1 C2 C3 C12 . . . . 121.60(15) ?
    C10 C2 C3 C12 . . . . -57.7(2) ?
    C1 C2 C3 C6 . . . . -118.10(15) ?
    C10 C2 C3 C6 . . . . 62.6(2) ?
    C2 C3 C4 C5 . . . . -1.37(19) ?
    C12 C3 C4 C5 . . . . -121.80(16) ?
    C6 C3 C4 C5 . . . . 120.10(16) ?
    C2 C3 C4 C13 . . . . 178.97(12) ?
    C12 C3 C4 C13 . . . . 58.54(17) ?
    C6 C3 C4 C13 . . . . -59.56(17) ?
    C13 C4 C5 N3 . . . . -0.9(2) ?
    C3 C4 C5 N3 . . . . 179.41(14) ?
    C13 C4 C5 O1 . . . . 178.03(13) ?
    C3 C4 C5 O1 . . . . -1.6(2) ?
    C2 C3 C6 C7 . . . . 58.13(16) ?
    C4 C3 C6 C7 . . . . -59.57(16) ?
    C12 C3 C6 C7 . . . . -179.24(12) ?
    C3 C6 C7 O2 . . . . -85.9(2) ?
    C3 C6 C7 O3 . . . . 94.18(15) ?
    C1 C2 C10 N2 . . . . 0.13(16) ?
    C3 C2 C10 N2 . . . . 179.54(14) ?
    C1 C2 C10 C11 . . . . -179.84(17) ?
    C3 C2 C10 C11 . . . . -0.4(3) ?
    C5 C4 C13 N4 . . . . 169(9) ?
    C3 C4 C13 N4 . . . . -11(9) ?
    O1 C1 N1 N2 . . . . -179.63(12) ?
    C2 C1 N1 N2 . . . . -0.32(17) ?
    C2 C10 N2 N1 . . . . -0.35(17) ?
    C11 C10 N2 N1 . . . . 179.63(15) ?
    C1 N1 N2 C10 . . . . 0.41(17) ?
    N3 C5 O1 C1 . . . . -177.10(12) ?
    C4 C5 O1 C1 . . . . 3.8(2) ?
    N1 C1 O1 C5 . . . . 176.23(12) ?
    C2 C1 O1 C5 . . . . -3.0(2) ?
    O2 C7 O3 C8 . . . . 7.0(2) ?
    C6 C7 O3 C8 . . . . -173.07(14) ?
    C9 C8 O3 C7 . . . . 87.2(3) ?
loop_
    _geom_hbond_atom_site_label_D
    _geom_hbond_atom_site_label_H
    _geom_hbond_atom_site_label_A
    _geom_hbond_site_symmetry_A
    _geom_hbond_distance_DH
    _geom_hbond_distance_HA
    _geom_hbond_distance_DA
    _geom_hbond_angle_DHA
    N2 H2 O2 2_577 0.86 2.55 3.274(2) 142.1
    N2 H2 N1 2_677 0.86 2.37 2.956(2) 126.0
    N3 H3A N4 2_666 0.86 2.19 3.012(2) 159.6
    N3 H3B O3 1_655 0.86 2.40 3.192(2) 154.3
data_global
_journal_date_recd_electronic     2010-04-19
_journal_date_accepted     2010-04-27
_journal_name_full     'Acta Crystallographica, Section E'
_journal_year     2010
_journal_volume     66
_journal_issue      5
_journal_page_first     o1242
_journal_page_last     o1242
_journal_paper_category     QO
_journal_coeditor_code     NG2761
_publ_contact_author_name     'Lecturer R. Krishna'
_publ_contact_author_address
;
Centre for Bioinformatics
School of Life science
Pondicherry University
Kalapet,Puducherry-605 014
India
;
_publ_contact_author_email     'krishstrucbio@gmail.com'
_publ_contact_author_fax     '91 413 2655211/2655265'
_publ_contact_author_phone     '91 413 2655580'
_publ_section_title
;\
Ethyl
2-(6-amino-5-cyano-3,4-dimethyl-2<i>H</i>,4<i>H</i>-pyrano[2,3-<i>c</i>]\
pyrazol-4-yl)acetate
;
loop_
    _publ_author_name
    _publ_author_address
    'Kannan, M.'
;
Centre for Bioinformatics
Pondicherry University
Puducherry 605 014
India
;
    'Kandhasamy Kumaravel'
;
Department of chemistry
Pondicherry university
Puducherry 605 014
India
;
    'Gnanasambandam Vasuki'
;
Department of chemistry
Pondicherry university
Puducherry 605 014
India
;
    'Krishna, R.'
;
Centre for Bioinformatics
Pondicherry University
Puducherry 605 014
India
;
_publ_section_synopsis     .
