# Supplementary material for: Ethyl 2-(6-amino-5-cyano-3,4-dimethyl-2H,4H-pyrano[2,3-c]pyrazol-4-yl)acetate
Source: Acta Crystallogr Sect E Struct Rep Online. 2010 Apr 30;66(Pt 5):o1242. doi: 10.1107/S1600536810015540 (PMC2979188; doi:10.1107/S1600536810015540)
Supplement: Supplementary file 2 [file e-66-o1242-Isup2.hkl]

# 
# h,k,l, Fc-squared, Fo-squared, sigma(Fo-squared) and status flag 
# 
data_I
_shelx_title ' KKI138 in P-1' 
_shelx_refln_list_code          4 
_shelx_F_calc_maximum       72.21 
_exptl_crystal_F_000       292.00 
_reflns_d_resolution_high  0.8408 
 
loop_ 
 _symmetry_equiv_pos_as_xyz 
 'x, y, z' 
 '-x, -y, -z' 
 
_cell_length_a     6.9610 
_cell_length_b     7.3730 
_cell_length_c    14.5350 
_cell_angle_alpha  86.405 
_cell_angle_beta   85.183 
_cell_angle_gamma  65.726 
 
_shelx_F_squared_multiplier     1.000 
 
loop_ 
 _refln_index_h 
 _refln_index_k 
 _refln_index_l 
 _refln_F_squared_calc 
 _refln_F_squared_meas 
 _refln_F_squared_sigma 
 _refln_observed_status 
   1   0   0      614.71      593.11      3.98 o 
   2   0   0      380.56      415.82      2.95 o 
   3   0   0       80.19      110.78      0.97 o 
   4   0   0       17.25       12.90      0.26 o 
   5   0   0      169.23      167.70      1.65 o 
   6   0   0       22.29       27.91      0.58 o 
   7   0   0        2.89        0.91      0.27 o 
  -7   1   0        1.50        1.78      0.29 o 
  -6   1   0        4.24        3.27      0.26 o 
  -5   1   0        2.19        1.37      0.17 o 
  -4   1   0       10.54        8.50      0.37 o 
  -3   1   0      344.19      348.72      2.89 o 
  -2   1   0     1353.54     1447.95     10.51 o 
  -1   1   0      361.15      363.81      4.09 o 
   0   1   0      440.10      419.65      5.20 o 
   1   1   0     3490.43     3215.18     38.54 o 
   2   1   0     1460.06     1503.40     10.30 o 
   3   1   0     2411.32     2318.40     16.87 o 
   4   1   0       59.06       44.20      0.57 o 
   5   1   0      111.61      102.87      1.17 o 
   6   1   0       80.71       83.89      1.23 o 
   7   1   0        0.61        0.38      0.25 o 
  -6   2   0        0.10        0.25      0.17 o 
  -5   2   0        0.79        0.66      0.17 o 
  -4   2   0        9.56       11.12      0.25 o 
  -3   2   0        0.46        0.84      0.13 o 
  -2   2   0        1.59        0.69      0.16 o 
  -1   2   0      271.38      284.63      2.74 o 
   0   2   0      748.25      739.83      5.56 o 
   1   2   0      246.97      225.49      1.66 o 
   2   2   0     1228.77     1165.92      8.55 o 
   3   2   0       28.45       28.85      0.42 o 
   4   2   0      684.16      714.93      5.45 o 
   5   2   0      283.51      273.53      2.36 o 
   6   2   0       19.65       17.90      0.48 o 
   7   2   0        5.41        3.68      0.34 o 
   8   2   0        2.31        1.99      0.45 o 
  -5   3   0        4.49        4.64      0.24 o 
  -4   3   0       63.46       58.76      0.83 o 
  -3   3   0        3.06        2.89      0.18 o 
  -2   3   0        0.24        0.60      0.28 o 
  -1   3   0      510.20      488.08      6.39 o 
   0   3   0       19.99       13.51      0.24 o 
   1   3   0      742.84      706.74      4.99 o 
   2   3   0      438.35      450.26      3.47 o 
   3   3   0      107.52      117.94      1.11 o 
   4   3   0      477.98      477.49      4.36 o 
   5   3   0       30.80       26.32      0.50 o 
   6   3   0       11.44       13.23      0.47 o 
   7   3   0        2.37        1.58      0.30 o 
   8   3   0       27.14       32.31      1.27 o 
  -5   4   0        0.02        0.02      0.15 o 
  -4   4   0       14.35       14.53      0.32 o 
  -3   4   0        8.85        9.86      0.28 o 
  -2   4   0        2.27        2.44      0.18 o 
  -1   4   0        8.01        8.04      0.35 o 
   0   4   0       50.28       52.52      0.58 o 
   1   4   0      107.63      105.71      1.02 o 
   2   4   0       46.03       40.83      0.60 o 
   3   4   0       19.92       19.41      0.43 o 
   4   4   0        1.16        0.98      0.14 o 
   5   4   0       13.30       14.01      0.41 o 
   6   4   0       28.36       28.08      0.83 o 
   7   4   0      143.64      153.93      2.42 o 
   8   4   0        0.00       -0.23      0.34 o 
  -4   5   0        0.83        0.34      0.14 o 
  -3   5   0       26.87       24.34      0.69 o 
  -2   5   0        8.45        6.46      0.25 o 
  -1   5   0        0.78        0.86      0.21 o 
   0   5   0       15.33       12.64      0.29 o 
   1   5   0       59.41       56.70      0.66 o 
   2   5   0       35.31       30.58      0.59 o 
   3   5   0      120.50      118.95      1.34 o 
   4   5   0        0.04        0.18      0.13 o 
   5   5   0      144.11      122.03      1.51 o 
   6   5   0      208.17      184.59      2.96 o 
   7   5   0       80.66       75.40      1.72 o 
   8   5   0        7.42        6.78      0.72 o 
  -3   6   0        0.66        0.87      0.17 o 
  -2   6   0        0.03       -0.04      0.10 o 
  -1   6   0        6.43        6.48      0.23 o 
   0   6   0       12.88       11.75      0.32 o 
   1   6   0       12.29       12.03      0.36 o 
   2   6   0       13.58       14.20      0.43 o 
   3   6   0       60.86       60.48      0.92 o 
   4   6   0      137.41      128.29      1.98 o 
   5   6   0      113.65      104.80      1.46 o 
   6   6   0        3.53        4.10      0.75 o 
   7   6   0        0.13       -0.13      0.41 o 
  -1   7   0        3.50        5.05      0.43 o 
   0   7   0        0.07        0.04      0.14 o 
   1   7   0       13.09       13.79      0.44 o 
   2   7   0        0.87        0.67      0.22 o 
   3   7   0       50.63       48.11      1.11 o 
   4   7   0        0.45        0.06      0.25 o 
   5   7   0       58.39       57.42      1.43 o 
   6   7   0      103.43       97.90      2.50 o 
   7   7   0        2.81        5.01      0.75 o 
   1   8   0        9.59       12.50      0.52 o 
   2   8   0       16.37       19.02      0.75 o 
   3   8   0        1.53        1.43      0.36 o 
   4   8   0       18.27       19.33      0.85 o 
   5   8   0        0.13       -0.31      0.33 o 
   6   8   0        0.54        0.66      0.46 o 
  -6  -8   1        7.08        5.42      0.72 o 
  -5  -8   1        8.00        5.90      0.58 o 
  -4  -8   1       31.61       31.64      1.05 o 
  -3  -8   1       20.35       20.78      0.82 o 
  -2  -8   1       16.85       17.29      0.63 o 
  -1  -8   1        7.33        9.70      0.51 o 
  -7  -7   1        9.07       11.05      0.94 o 
  -6  -7   1        0.09        0.05      0.39 o 
  -5  -7   1        1.38       -0.03      0.33 o 
  -4  -7   1       87.42       84.57      1.51 o 
  -3  -7   1      126.23      122.51      1.88 o 
  -2  -7   1        7.59        7.86      0.41 o 
  -1  -7   1        5.78        5.57      0.34 o 
   0  -7   1        0.64        0.69      0.17 o 
   1  -7   1        0.22        0.02      0.14 o 
  -7  -6   1        5.96        4.80      1.09 o 
  -6  -6   1      249.49      234.70      3.58 o 
  -5  -6   1      111.22       98.01      1.64 o 
  -4  -6   1      221.28      213.76      2.80 o 
  -3  -6   1       79.94       83.77      1.13 o 
  -2  -6   1       24.32       22.29      0.53 o 
  -1  -6   1        0.10        0.56      0.13 o 
   0  -6   1       16.41       15.27      0.36 o 
   1  -6   1        0.04       -0.06      0.10 o 
   2  -6   1        0.73        0.90      0.14 o 
   3  -6   1        0.37        0.33      0.63 o 
  -8  -5   1        0.07        0.34      0.40 o 
  -7  -5   1        1.22        0.55      0.46 o 
  -6  -5   1       56.92       66.24      1.52 o 
  -5  -5   1        8.88        6.89      0.42 o 
  -4  -5   1       17.49       14.23      0.40 o 
  -3  -5   1        1.28        1.00      0.16 o 
  -2  -5   1       29.80       26.77      0.90 o 
  -1  -5   1       24.43       31.14      0.45 o 
   0  -5   1       11.77        9.77      0.26 o 
   1  -5   1        5.30        5.30      0.22 o 
   2  -5   1       17.19       16.03      0.94 o 
   3  -5   1        4.00        4.68      0.91 o 
   4  -5   1        0.02        0.09      0.14 o 
  -8  -4   1        0.52        0.83      0.40 o 
  -7  -4   1       17.31       15.47      0.74 o 
  -6  -4   1        3.57        5.46      0.43 o 
  -5  -4   1       80.66       90.88      1.13 o 
  -4  -4   1       14.28       11.32      0.32 o 
  -3  -4   1      123.12      141.58      1.23 o 
  -2  -4   1        0.13        0.60      0.18 o 
  -1  -4   1     1712.83     1750.49     14.55 o 
   0  -4   1       11.53       10.92      0.29 o 
   1  -4   1      105.26       97.67      1.76 o 
   2  -4   1        8.03        6.63      0.83 o 
   3  -4   1       15.64       13.99      0.49 o 
   4  -4   1        0.20       -0.04      0.16 o 
   5  -4   1        0.32        0.50      0.16 o 
  -8  -3   1       14.88       15.84      1.13 o 
  -7  -3   1        8.40        7.75      0.48 o 
  -6  -3   1       19.50       20.13      0.58 o 
  -5  -3   1       63.16       68.92      0.87 o 
  -4  -3   1        0.77        0.07      0.09 o 
  -3  -3   1      144.84      153.12      1.30 o 
  -2  -3   1      277.41      282.65      2.12 o 
  -1  -3   1      129.74       99.87      0.93 o 
   0  -3   1      185.75      191.35      2.43 o 
   1  -3   1      634.85      628.79     15.94 o 
   2  -3   1      201.47      211.90      5.62 o 
   3  -3   1       51.33       52.45      0.87 o 
   4  -3   1        4.12        4.10      0.17 o 
   5  -3   1        9.16        9.39      0.31 o 
  -8  -2   1       47.04       49.43      1.32 o 
  -7  -2   1       12.09       12.28      0.55 o 
  -6  -2   1        7.58        8.25      0.39 o 
  -5  -2   1        2.26        2.75      0.20 o 
  -4  -2   1      235.41      217.04      1.69 o 
  -3  -2   1       12.16       20.06      0.29 o 
  -2  -2   1     1968.36     1994.71     13.08 o 
  -1  -2   1      159.16      173.07      1.23 o 
   0  -2   1       50.17       67.93      0.82 o 
   2  -2   1      714.26      772.33     11.00 o 
   3  -2   1      926.34      929.97     13.05 o 
   4  -2   1       12.67       11.42      0.31 o 
   5  -2   1       19.20       18.92      0.39 o 
   6  -2   1        2.24        3.14      0.25 o 
  -7  -1   1       31.86       28.03      0.90 o 
  -6  -1   1        0.22        0.20      0.17 o 
  -5  -1   1       14.66       14.57      0.37 o 
  -4  -1   1      512.85      536.29      3.91 o 
  -3  -1   1     1090.93     1067.71      7.07 o 
  -2  -1   1      646.73      555.16      3.71 o 
  -1  -1   1      138.82      107.55      0.75 o 
   0  -1   1     5214.33     5008.67    116.54 o 
   2  -1   1      685.20      680.93      6.20 o 
   3  -1   1       85.21       66.98      0.68 o 
   4  -1   1       22.97       25.18      0.44 o 
   5  -1   1        7.41        8.67      0.32 o 
   6  -1   1       22.05       20.76      0.48 o 
   7  -1   1        0.73        0.56      0.24 o 
  -7   0   1        0.62        0.41      0.29 o 
  -6   0   1        4.86        3.43      0.32 o 
  -5   0   1        3.56        2.69      0.16 o 
  -4   0   1        2.18        1.18      0.12 o 
  -3   0   1      226.28      221.29      1.68 o 
  -2   0   1     2088.08     2049.67     13.43 o 
  -1   0   1      861.98      903.75      6.68 o 
   1   0   1       32.99       34.17      0.30 o 
   2   0   1     3965.03     3804.38     40.75 o 
   3   0   1      789.52      824.95      6.50 o 
   4   0   1      164.93      161.86      1.52 o 
   5   0   1        5.60        7.51      0.29 o 
   6   0   1        3.49        2.69      0.25 o 
   7   0   1       40.79       38.08      0.80 o 
  -7   1   1        0.47        0.23      0.26 o 
  -6   1   1       19.71       16.62      0.49 o 
  -5   1   1       14.01       12.31      0.35 o 
  -4   1   1        1.37        0.41      0.17 o 
  -3   1   1       33.36       45.93      0.47 o 
  -2   1   1        7.96        5.99      0.14 o 
  -1   1   1      329.78      323.95      2.63 o 
   0   1   1     1990.42     1758.01     13.69 o 
   1   1   1      135.76      121.71      1.16 o 
   2   1   1     2285.88     2082.26     14.86 o 
   3   1   1       53.39       40.73      0.46 o 
   4   1   1      670.35      726.79      5.87 o 
   5   1   1       92.93      104.75      1.17 o 
   6   1   1        9.10       10.60      0.37 o 
   7   1   1        0.01        0.04      0.22 o 
  -6   2   1        0.02       -0.07      0.19 o 
  -5   2   1      110.15      102.14      1.47 o 
  -4   2   1        5.03        4.21      0.20 o 
  -3   2   1       26.32       18.67      0.41 o 
  -2   2   1      640.55      645.77      4.83 o 
  -1   2   1      241.77      291.33      2.59 o 
   0   2   1      389.01      373.38      2.51 o 
   1   2   1      525.99      514.49      3.62 o 
   2   2   1     2365.56     2140.64     13.98 o 
   3   2   1       28.75       37.86      0.48 o 
   4   2   1       45.91       58.36      0.64 o 
   5   2   1      269.68      261.22      2.11 o 
   6   2   1       34.02       38.05      0.74 o 
   7   2   1        5.67        6.66      0.39 o 
   8   2   1       13.26       10.84      0.59 o 
  -5   3   1        2.21        1.88      0.20 o 
  -4   3   1        9.21        8.14      0.26 o 
  -3   3   1        0.16       -0.01      0.13 o 
  -2   3   1       38.52       46.41      0.78 o 
  -1   3   1       19.30       17.31      0.29 o 
   0   3   1      238.83      248.05      2.08 o 
   1   3   1        1.57        2.04      0.12 o 
   2   3   1      384.06      397.46      3.28 o 
   3   3   1        0.62        1.01      0.11 o 
   4   3   1       37.42       30.58      0.62 o 
   5   3   1        0.90        0.15      0.15 o 
   6   3   1      172.72      173.67      2.20 o 
   7   3   1      147.82      151.66      1.92 o 
   8   3   1       19.37       19.04      1.84 o 
  -5   4   1        3.98        3.43      0.23 o 
  -4   4   1        2.93        2.38      0.22 o 
  -3   4   1       48.29       49.53      0.68 o 
  -2   4   1      273.79      261.82      2.22 o 
  -1   4   1        5.70        7.28      0.17 o 
   0   4   1      267.85      261.11      2.06 o 
   1   4   1        6.85        7.75      0.22 o 
   2   4   1       24.56       27.38      0.41 o 
   3   4   1      247.54      258.99      2.17 o 
   4   4   1       29.86       35.61      0.58 o 
   5   4   1        0.58        0.47      0.15 o 
   6   4   1      143.11      120.12      1.71 o 
   7   4   1      192.12      192.97      2.83 o 
   8   4   1       10.86       10.13      0.72 o 
  -4   5   1        6.19        5.72      0.33 o 
  -3   5   1        0.67        0.71      0.12 o 
  -2   5   1       31.02       29.74      0.43 o 
  -1   5   1      128.63      113.33      1.13 o 
   0   5   1       47.16       48.67      0.61 o 
   1   5   1       29.41       28.97      0.42 o 
   2   5   1        0.20        0.49      0.13 o 
   3   5   1        4.36        4.49      0.26 o 
   4   5   1       60.97       65.06      0.80 o 
   5   5   1       81.77       79.76      1.25 o 
   6   5   1       16.35       13.13      0.84 o 
   7   5   1       11.73       10.58      0.68 o 
   8   5   1        1.48        0.86      0.40 o 
  -3   6   1       14.34       12.72      0.42 o 
  -2   6   1        0.63        1.19      0.14 o 
  -1   6   1        2.02        1.77      0.16 o 
   0   6   1        1.38        1.35      0.16 o 
   1   6   1        6.45        5.74      0.30 o 
   2   6   1      274.46      262.93      2.58 o 
   3   6   1      105.30      100.36      1.40 o 
   4   6   1       16.26       14.68      0.59 o 
   5   6   1       51.23       53.16      0.91 o 
   6   6   1      203.66      197.34      3.91 o 
   7   6   1       40.91       34.51      1.44 o 
  -1   7   1        0.03        0.19      0.15 o 
   0   7   1       13.95       14.20      0.43 o 
   1   7   1        0.17        0.03      0.16 o 
   2   7   1       11.66       12.45      0.46 o 
   3   7   1       66.63       65.31      1.45 o 
   4   7   1       32.05       31.34      0.86 o 
   5   7   1        9.13       10.60      0.84 o 
   6   7   1       11.12       16.78      1.01 o 
   7   7   1        1.06        0.99      0.50 o 
   1   8   1       30.98       32.47      0.80 o 
   2   8   1       26.07       24.26      0.83 o 
   3   8   1       14.76       14.40      1.57 o 
   4   8   1        0.14       -0.26      0.29 o 
   5   8   1        2.44        2.80      0.47 o 
   6   8   1        0.10       -0.04      0.40 o 
  -5  -8   2       10.00       10.36      0.87 o 
  -4  -8   2       19.84       17.20      0.82 o 
  -3  -8   2       44.72       45.20      1.22 o 
  -2  -8   2       19.38       17.47      0.62 o 
  -1  -8   2        0.90        0.29      0.21 o 
  -6  -7   2       24.37       25.06      1.21 o 
  -5  -7   2       64.49       59.31      1.47 o 
  -4  -7   2      158.61      151.00      2.22 o 
  -3  -7   2       34.72       35.29      0.89 o 
  -2  -7   2        5.65        4.57      0.31 o 
  -1  -7   2       22.21       19.72      0.58 o 
   0  -7   2        1.68        2.59      0.22 o 
   1  -7   2        3.64        3.79      0.25 o 
  -7  -6   2        0.00        0.57      0.44 o 
  -6  -6   2        5.43        6.87      0.67 o 
  -5  -6   2        5.03        7.42      0.44 o 
  -4  -6   2       52.70       49.79      1.05 o 
  -3  -6   2        0.57        0.85      0.19 o 
  -2  -6   2        4.54        3.18      0.23 o 
  -1  -6   2       19.21       17.67      0.44 o 
   0  -6   2       31.37       34.67      0.55 o 
   1  -6   2        8.45       10.12      0.27 o 
   2  -6   2        0.32        0.34      0.14 o 
   3  -6   2        0.46       -0.05      0.58 o 
  -7  -5   2        3.36        3.80      0.50 o 
  -6  -5   2       27.93       25.01      0.90 o 
  -5  -5   2       61.20       62.13      1.09 o 
  -4  -5   2      211.88      217.18      1.85 o 
  -3  -5   2       46.92       46.48      0.65 o 
  -2  -5   2       32.14       24.26      0.42 o 
  -1  -5   2        5.19        5.39      0.23 o 
   0  -5   2      214.22      208.26      1.98 o 
   1  -5   2       29.08       27.92      0.50 o 
   2  -5   2        2.05        2.57      0.66 o 
   3  -5   2       31.51       31.12      1.97 o 
   4  -5   2        0.03       -0.28      0.63 o 
  -8  -4   2       14.26       13.75      0.82 o 
  -7  -4   2        0.92        1.18      0.37 o 
  -6  -4   2       25.63       25.88      1.07 o 
  -5  -4   2        3.60        4.00      0.27 o 
  -4  -4   2      197.60      197.03      1.69 o 
  -3  -4   2      182.44      179.85      1.51 o 
  -2  -4   2        0.11        1.79      0.13 o 
  -1  -4   2       92.69      102.91      1.08 o 
   0  -4   2        0.30        0.28      0.15 o 
   1  -4   2      226.74      229.70      4.26 o 
   2  -4   2      154.00      147.85      4.41 o 
   3  -4   2       37.78       33.90      1.97 o 
   4  -4   2       23.55       20.19      0.52 o 
   5  -4   2        8.81        8.61      0.32 o 
  -8  -3   2        4.55        4.56      0.88 o 
  -7  -3   2       14.03       12.64      0.65 o 
  -6  -3   2        4.72        6.55      0.41 o 
  -5  -3   2        0.79        0.33      0.14 o 
  -4  -3   2        7.21        7.36      0.26 o 
  -3  -3   2      327.86      338.45      2.58 o 
  -2  -3   2      610.48      599.99      4.29 o 
  -1  -3   2      910.73      963.57      7.55 o 
   0  -3   2      639.48      686.01      7.88 o 
   1  -3   2      249.26      263.47      3.82 o 
   3  -3   2     1023.30     1036.26     12.32 o 
   4  -3   2      152.62      143.35      1.42 o 
   5  -3   2        0.66        0.59      0.13 o 
  -7  -2   2        2.83        4.46      0.45 o 
  -6  -2   2      233.53      218.19      2.63 o 
  -5  -2   2       11.65        7.68      0.29 o 
  -4  -2   2      208.48      199.17      1.68 o 
  -3  -2   2        7.03        5.08      0.17 o 
  -2  -2   2      501.99      544.83      3.53 o 
  -1  -2   2        5.57        4.59      0.13 o 
   0  -2   2      371.01      423.40      4.29 o 
   2  -2   2     1517.21     1486.91     30.56 o 
   3  -2   2        9.22       11.06      0.29 o 
   4  -2   2        3.11        1.49      0.15 o 
   5  -2   2        6.03        4.96      0.24 o 
   6  -2   2       42.43       46.94      0.72 o 
  -7  -1   2       10.82       12.49      0.85 o 
  -6  -1   2        0.02        0.09      0.15 o 
  -5  -1   2       71.01       63.05      0.86 o 
  -4  -1   2      297.46      282.73      2.24 o 
  -3  -1   2      103.89       98.34      0.90 o 
  -2  -1   2       14.56       18.99      0.29 o 
  -1  -1   2       21.79       35.17      0.36 o 
   0  -1   2       24.64       28.16      0.27 o 
   1  -1   2        4.91        3.15      0.17 o 
   2  -1   2      438.50      447.33      4.11 o 
   3  -1   2      522.16      530.11      5.96 o 
   4  -1   2      116.48      116.64      1.25 o 
   5  -1   2       24.63       23.03      0.48 o 
   6  -1   2       15.75       14.93      0.45 o 
   7  -1   2       22.63       20.29      0.57 o 
  -7   0   2        6.64        5.87      0.50 o 
  -6   0   2       26.67       25.99      0.70 o 
  -5   0   2       16.29       16.58      0.53 o 
  -4   0   2        4.40        8.16      0.25 o 
  -3   0   2       14.06       10.14      0.22 o 
  -2   0   2      228.05      253.57      1.90 o 
  -1   0   2      996.36      928.31      6.41 o 
   0   0   2     1454.24     1358.93      9.60 o 
   1   0   2      285.92      289.18      2.18 o 
   2   0   2     1659.50     1622.04     12.62 o 
   3   0   2      138.24      117.14      1.16 o 
   4   0   2      119.02      116.85      1.17 o 
   5   0   2      204.38      214.14      2.00 o 
   6   0   2       27.42       32.75      0.67 o 
   7   0   2        6.97        4.98      0.39 o 
  -6   1   2       18.56       15.64      0.66 o 
  -5   1   2       51.25       48.84      0.70 o 
  -4   1   2       51.70       44.86      0.56 o 
  -3   1   2       10.33       12.46      0.24 o 
  -2   1   2        0.20        0.00      0.05 o 
  -1   1   2     3340.66     2982.27     18.09 o 
   0   1   2      814.43      801.26      4.85 o 
   1   1   2      138.38      132.97      0.95 o 
   2   1   2      191.76      203.86      1.51 o 
   3   1   2      886.38      824.47      6.10 o 
   4   1   2       20.97       21.79      0.41 o 
   5   1   2       62.68       68.14      0.90 o 
   6   1   2        2.95        2.40      0.23 o 
   7   1   2       11.50       12.34      0.61 o 
  -6   2   2        3.86        4.70      0.34 o 
  -5   2   2       34.97       38.27      0.62 o 
  -4   2   2       39.09       38.41      0.56 o 
  -3   2   2       13.92       12.86      0.27 o 
  -2   2   2        0.09        0.18      0.08 o 
  -1   2   2       99.92      109.51      0.94 o 
   0   2   2      746.37      690.91      4.60 o 
   1   2   2      293.56      290.96      2.13 o 
   2   2   2      203.69      195.55      1.59 o 
   3   2   2      451.78      411.85      2.98 o 
   4   2   2      347.46      346.20      2.77 o 
   5   2   2      140.75      129.83      1.19 o 
   6   2   2       64.30       63.45      1.00 o 
   7   2   2        3.86        4.59      0.44 o 
   8   2   2       22.31       22.85      0.80 o 
  -5   3   2       22.64       23.90      0.65 o 
  -4   3   2      127.69      126.68      1.30 o 
  -3   3   2       23.61       21.92      0.37 o 
  -2   3   2        4.84        3.41      0.20 o 
  -1   3   2      147.54      137.07      1.18 o 
   0   3   2       46.76       43.55      0.44 o 
   1   3   2      198.56      190.66      1.39 o 
   2   3   2       97.62       96.66      0.93 o 
   3   3   2        7.96       10.11      0.23 o 
   4   3   2      412.13      412.53      3.11 o 
   5   3   2       13.74       17.06      0.43 o 
   6   3   2       11.59       12.50      0.50 o 
   7   3   2       91.49       81.40      1.44 o 
   8   3   2      121.90      130.29      2.70 o 
  -5   4   2        6.57        8.99      0.39 o 
  -4   4   2       16.47       15.31      0.36 o 
  -3   4   2       15.37       13.03      0.30 o 
  -2   4   2       17.30       16.10      0.31 o 
  -1   4   2       56.85       49.76      0.59 o 
   0   4   2      284.60      274.24      2.36 o 
   1   4   2       39.07       45.03      0.52 o 
   2   4   2        0.67        1.23      0.12 o 
   3   4   2        0.27       -0.10      0.10 o 
   4   4   2       25.60       22.16      0.48 o 
   5   4   2        0.42        0.33      0.15 o 
   6   4   2       97.33       98.48      1.51 o 
   7   4   2       15.43       16.14      0.71 o 
   8   4   2        4.18        2.03      0.42 o 
  -4   5   2        6.03        6.41      0.31 o 
  -3   5   2        4.56        4.01      0.20 o 
  -2   5   2       77.94       76.31      0.86 o 
  -1   5   2       46.25       45.08      0.60 o 
   0   5   2       21.29       21.35      0.39 o 
   1   5   2      167.65      168.74      1.48 o 
   2   5   2      205.67      218.51      2.03 o 
   3   5   2      171.30      164.65      1.66 o 
   4   5   2        4.48        3.80      0.20 o 
   5   5   2       82.40       77.29      1.10 o 
   6   5   2        2.95        4.16      0.39 o 
   7   5   2      100.49      105.47      3.66 o 
   8   5   2        4.46        3.38      0.53 o 
  -3   6   2        0.09        0.19      0.17 o 
  -2   6   2       10.60       11.78      0.32 o 
  -1   6   2      123.65      113.60      1.28 o 
   0   6   2       78.83       78.48      0.93 o 
   1   6   2        1.50        2.10      0.18 o 
   2   6   2        3.20        3.37      0.27 o 
   3   6   2        6.50        7.48      0.37 o 
   4   6   2      153.31      143.47      2.07 o 
   5   6   2       43.04       40.51      0.83 o 
   6   6   2        5.04        5.51      0.72 o 
   7   6   2        8.90       10.15      0.85 o 
  -1   7   2        6.51        8.22      0.33 o 
   0   7   2        8.09        9.46      0.37 o 
   1   7   2       31.57       32.56      0.69 o 
   2   7   2       36.04       35.00      0.83 o 
   3   7   2        1.72        1.25      0.28 o 
   4   7   2       87.47       92.12      1.59 o 
   5   7   2       33.78       32.96      1.35 o 
   6   7   2       26.54       25.16      1.21 o 
   7   7   2       31.33       28.24      1.34 o 
   1   8   2       40.54       49.44      1.04 o 
   2   8   2        4.85        4.17      0.38 o 
   3   8   2        6.91        5.24      0.93 o 
   4   8   2       18.86       17.63      0.83 o 
   5   8   2       40.25       40.39      1.24 o 
   6   8   2        0.42        0.03      0.53 o 
  -5  -8   3        4.57        4.73      0.69 o 
  -4  -8   3       15.39       13.63      0.77 o 
  -3  -8   3       22.41       22.34      0.86 o 
  -2  -8   3        1.17        0.45      0.37 o 
  -1  -8   3        1.72        0.43      0.21 o 
  -6  -7   3        0.49        0.21      0.40 o 
  -5  -7   3        0.56        0.05      0.32 o 
  -4  -7   3        5.23        6.39      0.46 o 
  -3  -7   3       26.24       28.06      0.80 o 
  -2  -7   3        5.41        5.39      0.37 o 
  -1  -7   3        6.97        9.67      0.38 o 
   0  -7   3        9.51        9.76      0.59 o 
   1  -7   3        5.78        4.48      0.30 o 
  -7  -6   3       22.45       27.81      1.81 o 
  -6  -6   3       26.56       25.75      0.95 o 
  -5  -6   3        1.38        0.77      0.27 o 
  -4  -6   3        6.99        6.39      0.42 o 
  -3  -6   3       49.58       49.62      0.72 o 
  -2  -6   3       10.58        8.76      0.29 o 
  -1  -6   3        6.08        8.71      0.31 o 
   0  -6   3        0.58        1.18      0.18 o 
   1  -6   3       19.22       14.85      0.32 o 
   2  -6   3        0.52        0.37      0.15 o 
   3  -6   3        0.91        0.57      0.68 o 
  -7  -5   3        8.06        6.58      0.61 o 
  -6  -5   3        6.77        7.10      0.57 o 
  -5  -5   3      124.15      120.19      1.76 o 
  -4  -5   3        8.47       12.14      0.33 o 
  -3  -5   3      127.50      113.00      1.23 o 
  -2  -5   3       48.22       44.12      0.62 o 
  -1  -5   3        8.52        4.04      0.17 o 
   0  -5   3       63.67       78.77      0.97 o 
   1  -5   3        1.10        1.02      0.12 o 
   2  -5   3       38.19       39.01      2.00 o 
   3  -5   3       27.87       27.32      1.89 o 
   4  -5   3        0.08        0.46      0.71 o 
  -7  -4   3        0.02       -0.03      0.31 o 
  -6  -4   3        7.63        6.70      0.48 o 
  -5  -4   3        1.52        2.66      0.26 o 
  -4  -4   3        0.20        0.23      0.12 o 
  -3  -4   3        0.86        0.39      0.12 o 
  -2  -4   3        0.49        0.56      0.11 o 
  -1  -4   3      833.85      877.25      6.93 o 
   0  -4   3       59.23       65.15      1.90 o 
   1  -4   3       39.86       41.90      0.60 o 
   3  -4   3      113.34      101.44      3.70 o 
   4  -4   3      199.22      187.23      6.35 o 
   5  -4   3       65.46       61.94      0.89 o 
  -7  -3   3       58.19       51.35      1.25 o 
  -6  -3   3       80.64       83.30      1.37 o 
  -5  -3   3       80.16       73.53      1.40 o 
  -4  -3   3      104.05      109.65      1.51 o 
  -3  -3   3       78.02       70.48      0.71 o 
  -2  -3   3      192.10      173.42      1.34 o 
  -1  -3   3      114.00      120.57      1.13 o 
   0  -3   3      222.80      249.81      2.39 o 
   1  -3   3      126.25      141.93      2.16 o 
   3  -3   3      101.47       86.11      1.07 o 
   4  -3   3        8.73        5.51      0.23 o 
   5  -3   3       15.42       15.81      0.37 o 
  -7  -2   3        0.05       -0.25      0.25 o 
  -6  -2   3        0.09        0.19      0.25 o 
  -5  -2   3      150.54      160.79      1.58 o 
  -4  -2   3        5.04        2.94      0.18 o 
  -3  -2   3      163.53      185.69      1.54 o 
  -2  -2   3        1.43        0.81      0.09 o 
  -1  -2   3      693.88      668.08      4.97 o 
   0  -2   3       66.22       50.55      0.54 o 
   1  -2   3      260.08      258.25      3.05 o 
   2  -2   3        0.02        0.14      0.12 o 
   3  -2   3      738.35      734.63      7.41 o 
   4  -2   3        0.47        0.73      0.12 o 
   5  -2   3        0.01        0.08      0.20 o 
   6  -2   3        0.84        0.62      0.20 o 
  -7  -1   3        1.74        1.36      0.39 o 
  -6  -1   3        4.86        6.27      0.33 o 
  -5  -1   3      380.91      383.75      3.41 o 
  -4  -1   3        2.85        4.98      0.21 o 
  -3  -1   3       10.83       14.77      0.32 o 
  -2  -1   3     1390.52     1414.11      9.33 o 
  -1  -1   3      178.42      176.28      1.35 o 
   0  -1   3       21.39       18.27      0.21 o 
   1  -1   3      717.17      665.82      5.65 o 
   2  -1   3       42.99       60.68      0.62 o 
   3  -1   3      633.03      608.09      5.91 o 
   4  -1   3       31.92       28.69      0.50 o 
   5  -1   3       74.58       72.22      1.18 o 
   6  -1   3       37.80       42.88      0.76 o 
   7  -1   3        0.36       -0.05      0.21 o 
  -7   0   3      106.99      118.71      2.07 o 
  -6   0   3       31.81       28.37      0.74 o 
  -5   0   3       12.30       12.75      0.34 o 
  -4   0   3      339.06      343.89      2.79 o 
  -3   0   3       35.36       35.55      0.47 o 
  -2   0   3      139.71      152.71      1.24 o 
  -1   0   3       57.96       62.92      0.56 o 
   0   0   3      477.25      442.91      2.97 o 
   1   0   3      200.78      211.42      1.63 o 
   2   0   3        8.60        9.09      0.19 o 
   3   0   3       11.23       10.87      0.25 o 
   4   0   3        4.19        4.46      0.20 o 
   5   0   3       27.48       29.22      0.57 o 
   6   0   3       26.59       25.41      0.66 o 
   7   0   3        5.27        5.63      0.40 o 
  -6   1   3        0.34        0.39      0.23 o 
  -5   1   3        3.15        2.82      0.21 o 
  -4   1   3       88.03       93.60      1.06 o 
  -3   1   3        7.25        7.21      0.27 o 
  -2   1   3       32.39       29.85      0.37 o 
  -1   1   3      155.17      140.71      1.05 o 
   0   1   3      877.03      789.28      4.75 o 
   1   1   3     2728.05     2428.79     15.48 o 
   2   1   3      437.59      431.83      3.24 o 
   3   1   3      250.51      268.94      2.26 o 
   4   1   3       35.69       53.57      0.73 o 
   5   1   3       15.75       15.69      0.39 o 
   6   1   3        6.33        9.31      0.34 o 
   7   1   3       21.72       19.29      0.73 o 
  -6   2   3        8.19        8.79      0.69 o 
  -5   2   3        5.40        4.95      0.26 o 
  -4   2   3        0.72        0.98      0.15 o 
  -3   2   3       29.08       32.53      0.49 o 
  -2   2   3       83.27       86.05      0.78 o 
  -1   2   3       47.73       51.49      0.51 o 
   0   2   3      354.69      387.52      2.79 o 
   1   2   3      141.30      119.92      0.93 o 
   2   2   3        7.10        5.98      0.18 o 
   3   2   3       35.98       35.07      0.46 o 
   4   2   3        9.74       11.24      0.42 o 
   5   2   3       59.53       55.52      0.73 o 
   6   2   3        7.14        6.97      0.35 o 
   7   2   3        7.72        9.27      0.56 o 
   8   2   3       50.29       45.48      1.24 o 
  -5   3   3       22.41       21.64      0.52 o 
  -4   3   3        6.17        5.73      0.25 o 
  -3   3   3        1.81        1.09      0.24 o 
  -2   3   3       32.18       26.07      0.39 o 
  -1   3   3        6.19        7.72      0.20 o 
   0   3   3        1.07        0.88      0.08 o 
   1   3   3      150.34      189.23      1.40 o 
   2   3   3      466.65      526.44      4.01 o 
   3   3   3       38.43       36.44      0.54 o 
   4   3   3       14.40       10.71      0.31 o 
   5   3   3      211.33      205.46      1.89 o 
   6   3   3       86.72       88.58      1.42 o 
   7   3   3       11.81       11.60      0.60 o 
   8   3   3        2.58        1.89      0.55 o 
  -4   4   3       28.71       31.31      0.55 o 
  -3   4   3       92.66       94.60      1.05 o 
  -2   4   3       36.40       32.16      0.49 o 
  -1   4   3        1.12        0.59      0.11 o 
   0   4   3        0.47        0.00      0.08 o 
   1   4   3       12.47       15.05      0.26 o 
   2   4   3        8.06        9.75      0.28 o 
   3   4   3      161.30      191.33      1.96 o 
   4   4   3       33.03       28.79      0.52 o 
   5   4   3        3.37        3.38      0.26 o 
   6   4   3       69.23       66.68      1.18 o 
   7   4   3       16.48       14.74      0.69 o 
   8   4   3       34.02       41.52      1.18 o 
  -4   5   3       11.82       11.71      0.41 o 
  -3   5   3       48.97       53.15      0.92 o 
  -2   5   3       24.99       23.95      0.45 o 
  -1   5   3      283.76      282.42      2.51 o 
   0   5   3      251.50      238.89      2.17 o 
   1   5   3       34.13       30.46      0.46 o 
   2   5   3        5.86        9.01      0.30 o 
   3   5   3        7.68        5.57      0.26 o 
   4   5   3       10.53       10.15      0.28 o 
   5   5   3      119.88      109.27      1.53 o 
   6   5   3        5.16        5.37      0.42 o 
   7   5   3        2.35        1.31      0.41 o 
   8   5   3        0.27        0.46      0.40 o 
  -3   6   3       37.39       37.19      0.76 o 
  -2   6   3        0.10       -0.14      0.14 o 
  -1   6   3       39.32       42.28      0.73 o 
   0   6   3        0.15        0.09      0.14 o 
   1   6   3       51.25       47.73      0.69 o 
   2   6   3      420.14      425.34      3.69 o 
   3   6   3        8.56        8.75      0.38 o 
   4   6   3       95.45       92.78      1.77 o 
   5   6   3        1.39        2.87      0.27 o 
   6   6   3       14.65       13.62      0.92 o 
   7   6   3        0.09       -0.06      0.62 o 
  -1   7   3        1.18        0.74      0.18 o 
   0   7   3        1.29        1.71      0.22 o 
   1   7   3        7.13        6.01      0.41 o 
   2   7   3       46.31       49.78      1.03 o 
   3   7   3       40.91       45.86      1.01 o 
   4   7   3        0.06       -0.30      0.43 o 
   5   7   3       34.85       30.32      1.04 o 
   6   7   3       23.45       22.50      1.15 o 
   7   7   3        0.82        1.38      0.55 o 
   1   8   3       71.77       74.26      1.34 o 
   2   8   3       43.17       44.38      1.17 o 
   3   8   3       78.41       81.11      2.08 o 
   4   8   3       26.84       27.64      1.21 o 
   5   8   3        8.69       10.28      0.70 o 
   6   8   3        4.25        8.08      0.81 o 
  -5  -8   4        4.77        4.32      1.12 o 
  -4  -8   4        0.82        0.38      0.32 o 
  -3  -8   4        4.53        4.85      0.66 o 
  -2  -8   4        0.55        0.78      0.31 o 
  -1  -8   4        2.91        3.14      0.31 o 
  -6  -7   4        7.26        8.17      1.78 o 
  -5  -7   4        2.27        3.58      0.57 o 
  -4  -7   4        2.17        1.60      0.32 o 
  -3  -7   4       11.00       12.48      0.93 o 
  -2  -7   4       36.88       33.69      0.82 o 
  -1  -7   4        2.86        1.36      0.22 o 
   0  -7   4        6.73        7.66      0.32 o 
   1  -7   4       13.24       11.76      0.40 o 
  -7  -6   4        3.33        4.97      0.85 o 
  -6  -6   4        0.70        0.63      0.43 o 
  -5  -6   4       19.18       22.71      1.18 o 
  -4  -6   4       50.34       46.14      1.04 o 
  -3  -6   4       17.60       14.80      0.49 o 
  -2  -6   4       26.74       22.46      0.51 o 
  -1  -6   4       27.10       26.62      0.57 o 
   0  -6   4       47.33       44.89      0.65 o 
   1  -6   4       20.43       22.64      0.45 o 
   2  -6   4        3.35        3.52      0.47 o 
  -7  -5   4        0.13        0.32      0.34 o 
  -6  -5   4       33.26       28.40      1.01 o 
  -5  -5   4        0.23        0.02      0.20 o 
  -4  -5   4        2.70        2.47      0.23 o 
  -3  -5   4       90.71       93.89      1.10 o 
  -2  -5   4        1.23        1.44      0.15 o 
  -1  -5   4       12.54       12.60      0.31 o 
   0  -5   4       31.85       30.96      0.53 o 
   1  -5   4        9.71        7.45      0.25 o 
   2  -5   4       15.04       12.86      0.49 o 
   3  -5   4       37.76       40.20      2.31 o 
   4  -5   4       40.68       38.57      2.47 o 
  -7  -4   4       35.00       37.91      1.23 o 
  -6  -4   4       22.60       17.49      0.75 o 
  -5  -4   4      106.72       94.24      1.43 o 
  -4  -4   4        4.48        6.45      0.34 o 
  -3  -4   4       90.77       86.63      0.85 o 
  -2  -4   4       17.46       20.55      0.41 o 
  -1  -4   4        5.22        8.52      0.34 o 
   0  -4   4       16.52       12.59      0.32 o 
   1  -4   4       18.68       21.19      0.58 o 
   2  -4   4        2.60        3.64      0.15 o 
   3  -4   4      240.41      220.27      6.37 o 
   4  -4   4        2.74        0.48      0.21 o 
  -7  -3   4        8.06        8.45      0.84 o 
  -6  -3   4        9.69       10.52      0.51 o 
  -5  -3   4       14.73       16.67      0.54 o 
  -4  -3   4      125.00      130.80      1.32 o 
  -3  -3   4       10.07       10.45      0.29 o 
  -2  -3   4      107.75      131.88      1.15 o 
  -1  -3   4      214.67      230.83      2.01 o 
   0  -3   4      628.45      634.09      5.95 o 
   1  -3   4      145.64      144.33      1.59 o 
   2  -3   4        6.03        5.00      0.17 o 
   3  -3   4       87.09       85.64      1.13 o 
   4  -3   4      149.29      136.33      1.37 o 
   5  -3   4       12.62       11.89      0.33 o 
  -7  -2   4        0.23        0.57      0.31 o 
  -6  -2   4        0.29       -0.12      0.24 o 
  -5  -2   4       34.66       34.51      0.61 o 
  -4  -2   4      382.50      396.56      3.25 o 
  -3  -2   4      263.20      281.14      2.23 o 
  -2  -2   4      492.81      528.73      3.63 o 
  -1  -2   4      543.95      552.93      4.18 o 
   0  -2   4       78.78       86.40      0.87 o 
   1  -2   4      155.05      162.79      1.96 o 
   2  -2   4      273.00      252.67      2.65 o 
   3  -2   4        0.03        0.51      0.09 o 
   4  -2   4       56.42       51.63      0.70 o 
   5  -2   4        1.70        2.11      0.25 o 
   6  -2   4       30.39       31.49      0.71 o 
  -7  -1   4      307.14      328.62      4.37 o 
  -6  -1   4      242.41      255.02      3.71 o 
  -5  -1   4      102.42       98.20      1.20 o 
  -4  -1   4        5.70        5.40      0.24 o 
  -3  -1   4      364.43      389.05      2.94 o 
  -2  -1   4        0.22        0.35      0.10 o 
  -1  -1   4     1728.90     1685.63     11.62 o 
   0  -1   4      123.27      132.16      1.04 o 
   1  -1   4       82.18       84.51      0.83 o 
   2  -1   4       22.86       24.95      0.41 o 
   3  -1   4        0.21        0.33      0.15 o 
   4  -1   4       26.83       21.54      0.43 o 
   5  -1   4       66.03       64.06      0.89 o 
   6  -1   4       16.21       17.02      0.48 o 
  -7   0   4        0.30        0.33      0.39 o 
  -6   0   4        8.72        8.66      0.42 o 
  -5   0   4        5.05        8.07      0.30 o 
  -4   0   4      279.49      274.73      2.33 o 
  -3   0   4       67.39       73.85      0.79 o 
  -2   0   4       55.80       68.65      0.68 o 
  -1   0   4      353.02      381.59      2.78 o 
   0   0   4       60.99       56.44      0.56 o 
   1   0   4        7.05        4.06      0.12 o 
   2   0   4        0.66        0.04      0.06 o 
   3   0   4       12.79       12.63      0.25 o 
   4   0   4       18.65       18.37      0.38 o 
   5   0   4        2.51        3.00      0.20 o 
   6   0   4        1.01        0.27      0.18 o 
   7   0   4       16.69       15.83      0.58 o 
  -6   1   4        9.17        9.61      0.47 o 
  -5   1   4       34.32       39.01      0.69 o 
  -4   1   4       18.41       18.02      0.38 o 
  -3   1   4      152.38      171.08      1.51 o 
  -2   1   4       25.39       16.52      0.26 o 
  -1   1   4      710.15      682.06      4.58 o 
   0   1   4      184.92      181.19      1.27 o 
   1   1   4     1070.53     1109.21      7.67 o 
   2   1   4       84.69       64.26      0.64 o 
   3   1   4       26.35       30.31      0.40 o 
   4   1   4        1.72        1.83      0.19 o 
   5   1   4        0.11        0.29      0.16 o 
   6   1   4        1.57        0.67      0.22 o 
   7   1   4        2.59        2.80      0.37 o 
  -6   2   4        7.18        7.73      0.44 o 
  -5   2   4       64.93       61.39      0.88 o 
  -4   2   4       43.18       39.39      0.62 o 
  -3   2   4       68.17       67.44      0.74 o 
  -2   2   4       14.49       13.50      0.26 o 
  -1   2   4       23.92       25.95      0.35 o 
   0   2   4      119.68      117.90      0.94 o 
   1   2   4     1546.83     1547.21     10.69 o 
   2   2   4        2.08        0.03      0.07 o 
   3   2   4      243.81      251.76      2.20 o 
   4   2   4       30.24       31.64      0.65 o 
   5   2   4       36.40       36.34      0.67 o 
   6   2   4       15.03       16.58      0.50 o 
   7   2   4        0.56        0.13      0.27 o 
   8   2   4       24.91       27.53      0.98 o 
  -5   3   4       33.40       36.00      0.71 o 
  -4   3   4       53.06       50.78      0.74 o 
  -3   3   4        0.06        0.33      0.12 o 
  -2   3   4        1.82        2.16      0.15 o 
  -1   3   4       27.94       24.45      0.35 o 
   0   3   4      180.16      185.14      1.48 o 
   1   3   4      133.43      126.72      1.02 o 
   2   3   4      256.57      324.35      2.43 o 
   3   3   4      119.97      125.11      1.19 o 
   4   3   4      238.50      253.48      2.16 o 
   5   3   4        0.02        0.10      0.21 o 
   6   3   4       31.40       29.21      0.74 o 
   7   3   4       22.64       22.56      0.71 o 
   8   3   4       10.87        8.66      0.73 o 
  -4   4   4       42.93       43.94      0.72 o 
  -3   4   4       17.84       18.87      0.42 o 
  -2   4   4       53.23       58.01      0.74 o 
  -1   4   4        4.11        4.18      0.18 o 
   0   4   4      473.07      493.11      3.60 o 
   1   4   4      342.34      349.20      2.62 o 
   2   4   4        4.22        5.73      0.19 o 
   3   4   4       31.74       21.39      0.40 o 
   4   4   4        0.18        1.25      0.17 o 
   5   4   4       51.63       56.81      0.90 o 
   6   4   4        0.44       -0.21      0.21 o 
   7   4   4       16.37       14.90      0.69 o 
   8   4   4        1.00        0.61      0.43 o 
  -3   5   4        9.44        8.57      0.31 o 
  -2   5   4       94.49       94.82      1.09 o 
  -1   5   4        6.73        6.80      0.26 o 
   0   5   4      239.27      245.21      2.07 o 
   1   5   4      203.72      203.03      1.67 o 
   2   5   4        3.22        5.09      0.25 o 
   3   5   4      135.42      151.67      1.94 o 
   4   5   4       97.07       90.81      1.17 o 
   5   5   4       98.90      101.21      1.46 o 
   6   5   4        0.14       -0.16      0.25 o 
   7   5   4       21.75       20.35      0.88 o 
   8   5   4       18.86       19.16      0.95 o 
  -2   6   4        1.46        1.62      0.20 o 
  -1   6   4      144.69      146.95      1.55 o 
   0   6   4        1.38        1.09      0.18 o 
   1   6   4       68.89       71.08      0.91 o 
   2   6   4        5.63        7.88      0.33 o 
   3   6   4        7.07        6.36      0.33 o 
   4   6   4      151.25      159.98      2.27 o 
   5   6   4       38.34       39.48      0.86 o 
   6   6   4       39.92       33.92      1.35 o 
   7   6   4        1.77        1.72      0.51 o 
  -1   7   4       10.03       11.40      0.58 o 
   0   7   4        5.39        5.82      0.47 o 
   1   7   4      106.80      113.38      1.59 o 
   2   7   4      294.02      289.75      4.14 o 
   3   7   4       18.30       19.72      0.63 o 
   4   7   4      143.21      141.98      2.45 o 
   5   7   4        2.17        1.67      0.39 o 
   6   7   4       16.63       14.96      2.23 o 
   7   7   4        0.15        1.63      0.52 o 
   1   8   4       19.14       25.46      0.73 o 
   2   8   4        0.04        0.09      0.26 o 
   3   8   4       31.40       32.62      1.68 o 
   4   8   4       42.69       42.65      1.52 o 
   5   8   4        0.03       -0.24      0.30 o 
  -4  -8   5        1.33        2.65      0.45 o 
  -3  -8   5        7.32        6.08      0.64 o 
  -2  -8   5        6.80        9.36      0.52 o 
  -6  -7   5        0.00        0.09      0.44 o 
  -5  -7   5        3.63        3.81      0.65 o 
  -4  -7   5        1.89        2.88      0.44 o 
  -3  -7   5       21.00       19.30      0.79 o 
  -2  -7   5        0.14        0.06      0.21 o 
  -1  -7   5        2.72        3.11      0.27 o 
   0  -7   5        2.56        2.97      0.24 o 
   1  -7   5        7.57        6.87      0.32 o 
  -7  -6   5        5.84        4.26      0.70 o 
  -6  -6   5        3.02        3.43      0.60 o 
  -5  -6   5       25.24       24.86      0.80 o 
  -4  -6   5       24.87       26.53      0.79 o 
  -3  -6   5       15.95       16.22      0.55 o 
  -2  -6   5       27.11       29.94      0.62 o 
  -1  -6   5       12.74       12.31      0.38 o 
   0  -6   5       13.15       15.21      0.41 o 
   1  -6   5        3.41        2.48      0.19 o 
   2  -6   5        4.46        4.72      0.21 o 
  -7  -5   5       46.21       54.43      1.52 o 
  -6  -5   5       49.36       46.56      1.34 o 
  -5  -5   5        1.38        0.67      0.29 o 
  -4  -5   5      114.56      107.58      1.38 o 
  -3  -5   5        7.43        7.28      0.28 o 
  -2  -5   5       17.10       17.25      0.38 o 
  -1  -5   5        8.18        8.83      0.28 o 
   0  -5   5        5.04        5.73      0.30 o 
   1  -5   5        2.41        1.54      0.15 o 
   2  -5   5        0.82        0.75      0.14 o 
   3  -5   5        9.10        7.56      1.11 o 
  -7  -4   5        2.14        4.04      0.54 o 
  -6  -4   5        0.13        0.45      0.35 o 
  -5  -4   5       28.19       31.29      0.93 o 
  -4  -4   5        0.03       -0.06      0.13 o 
  -3  -4   5      109.25      102.46      1.03 o 
  -2  -4   5      282.92      269.78      2.42 o 
  -1  -4   5       37.16       45.86      0.61 o 
   0  -4   5       38.28       42.90      0.64 o 
   1  -4   5        0.13        0.19      0.08 o 
   2  -4   5        2.37        2.53      0.33 o 
   3  -4   5        1.93        1.48      0.18 o 
   4  -4   5        2.98        2.44      0.32 o 
  -7  -3   5        2.24        1.34      0.38 o 
  -6  -3   5       10.41       11.68      0.80 o 
  -5  -3   5      189.78      180.42      2.07 o 
  -4  -3   5      146.69      143.58      1.44 o 
  -3  -3   5      298.55      332.94      2.60 o 
  -2  -3   5       37.76       36.54      0.49 o 
  -1  -3   5      319.81      325.59      2.76 o 
   0  -3   5       15.89       18.50      0.36 o 
   1  -3   5       58.70       68.28      0.67 o 
   2  -3   5        1.45        1.40      0.14 o 
   3  -3   5        5.68        5.47      0.26 o 
   4  -3   5        1.35        0.47      0.13 o 
   5  -3   5        3.93        2.95      0.20 o 
  -7  -2   5      120.97      118.17      2.09 o 
  -6  -2   5      344.02      361.83      4.04 o 
  -5  -2   5      569.93      581.77      5.40 o 
  -4  -2   5        1.91        2.23      0.20 o 
  -3  -2   5      102.36      101.73      1.00 o 
  -2  -2   5      366.34      424.37      3.14 o 
  -1  -2   5       66.41       66.34      0.70 o 
   0  -2   5       97.66       88.13      0.93 o 
   1  -2   5      140.69      159.56      1.64 o 
   2  -2   5        1.11        1.18      0.15 o 
   3  -2   5       43.18       43.55      0.67 o 
   4  -2   5       30.97       32.34      0.62 o 
   5  -2   5        0.01        0.01      0.13 o 
   6  -2   5        0.11       -0.23      0.23 o 
  -7  -1   5        5.93        5.43      0.55 o 
  -6  -1   5        2.38        2.29      0.28 o 
  -5  -1   5      119.45      122.25      1.62 o 
  -4  -1   5        0.44        0.68      0.14 o 
  -3  -1   5      223.74      225.92      1.97 o 
  -2  -1   5      227.94      228.78      1.73 o 
  -1  -1   5        4.46        2.75      0.14 o 
   0  -1   5       12.02        5.42      0.16 o 
   1  -1   5      176.32      161.77      1.51 o 
   2  -1   5       21.47       27.81      0.39 o 
   3  -1   5       10.77        9.33      0.29 o 
   4  -1   5        1.00        1.08      0.12 o 
   5  -1   5        1.88        1.96      0.28 o 
   6  -1   5        0.01        0.04      0.18 o 
  -7   0   5       86.75       98.17      1.89 o 
  -6   0   5       10.60        9.80      0.72 o 
  -5   0   5       46.02       48.67      0.76 o 
  -4   0   5      102.52      111.82      1.26 o 
  -3   0   5      347.35      363.63      3.28 o 
  -2   0   5      425.15      457.25      3.57 o 
  -1   0   5       98.39      104.88      0.88 o 
   0   0   5     2428.06     2191.67     15.24 o 
   1   0   5      482.85      499.41      4.01 o 
   2   0   5        4.99        5.60      0.19 o 
   3   0   5       43.60       41.61      0.57 o 
   4   0   5       14.52       13.32      0.36 o 
   5   0   5       11.75       11.77      0.44 o 
   6   0   5        3.23        2.67      0.28 o 
   7   0   5        0.05       -0.03      0.22 o 
  -6   1   5        0.30       -0.31      0.31 o 
  -5   1   5       70.95       83.56      1.18 o 
  -4   1   5      217.98      216.55      1.94 o 
  -3   1   5        0.36        0.88      0.18 o 
  -2   1   5      548.53      518.88      3.60 o 
  -1   1   5       32.37       26.46      0.34 o 
   0   1   5      237.81      227.40      1.83 o 
   1   1   5      257.56      235.56      1.71 o 
   2   1   5      632.62      659.33      4.93 o 
   3   1   5       52.50       47.66      0.55 o 
   4   1   5      300.52      278.69      2.42 o 
   5   1   5       17.02       17.77      0.48 o 
   6   1   5        0.15        0.38      0.21 o 
   7   1   5        1.93        2.51      0.37 o 
  -6   2   5        2.63        2.68      0.33 o 
  -5   2   5       33.69       34.55      0.70 o 
  -4   2   5        2.07        1.75      0.19 o 
  -3   2   5       54.77       52.44      0.66 o 
  -2   2   5       48.42       37.99      0.49 o 
  -1   2   5      142.72      121.34      1.00 o 
   0   2   5      388.62      372.38      2.62 o 
   1   2   5      214.65      239.77      1.84 o 
   2   2   5      588.07      635.69      4.55 o 
   3   2   5      443.62      476.84      3.94 o 
   4   2   5        7.90        6.43      0.23 o 
   5   2   5      295.10      303.93      2.97 o 
   6   2   5        9.69        9.00      0.39 o 
   7   2   5        6.56        5.41      0.49 o 
  -5   3   5        5.75        6.67      0.37 o 
  -4   3   5       65.10       61.50      0.93 o 
  -3   3   5       47.49       51.49      0.73 o 
  -2   3   5       54.38       59.36      0.70 o 
  -1   3   5      126.92      139.35      1.21 o 
   0   3   5      185.52      213.01      1.70 o 
   1   3   5      903.33      943.11      6.31 o 
   2   3   5        7.27       10.52      0.25 o 
   3   3   5       98.39       98.26      1.01 o 
   4   3   5        7.46        9.46      0.30 o 
   5   3   5      135.95      132.92      1.34 o 
   6   3   5       18.43       22.10      0.65 o 
   7   3   5       13.04       10.85      0.52 o 
   8   3   5        4.95        4.83      0.63 o 
  -4   4   5       12.80       14.82      0.42 o 
  -3   4   5        9.40       10.74      0.35 o 
  -2   4   5       42.20       47.51      0.69 o 
  -1   4   5        3.79        4.27      0.18 o 
   0   4   5        5.59        4.01      0.20 o 
   1   4   5      111.28      108.65      1.01 o 
   2   4   5      321.58      326.33      2.52 o 
   3   4   5        9.53        9.44      0.42 o 
   4   4   5        1.50        1.46      0.19 o 
   5   4   5       58.08       59.44      0.93 o 
   6   4   5       16.57       17.90      0.67 o 
   7   4   5        0.04       -0.06      0.28 o 
   8   4   5       21.89       18.82      0.83 o 
  -3   5   5        0.66        1.05      0.19 o 
  -2   5   5       24.47       26.39      0.53 o 
  -1   5   5       99.26      102.10      1.17 o 
   0   5   5      160.35      166.79      1.45 o 
   1   5   5      200.85      200.59      1.73 o 
   2   5   5      169.09      184.77      1.69 o 
   3   5   5        0.54        0.29      0.12 o 
   4   5   5       79.07       78.15      1.23 o 
   5   5   5      232.74      246.49      2.61 o 
   6   5   5       59.51       56.09      1.57 o 
   7   5   5       93.55       99.41      2.06 o 
  -2   6   5        4.82        3.77      0.25 o 
  -1   6   5        0.02        0.04      0.16 o 
   0   6   5        5.69        5.89      0.28 o 
   1   6   5        1.23        1.95      0.21 o 
   2   6   5      493.89      495.66      4.27 o 
   3   6   5      372.53      371.36      3.95 o 
   4   6   5      186.89      182.39      2.53 o 
   5   6   5        9.11        9.14      0.42 o 
   6   6   5        0.02       -0.16      0.36 o 
   7   6   5        2.89        3.25      1.17 o 
  -1   7   5        5.62        8.01      0.63 o 
   0   7   5       66.45       64.17      1.10 o 
   1   7   5        0.75        1.57      0.27 o 
   2   7   5        3.89        3.36      0.35 o 
   3   7   5      159.90      157.43      2.07 o 
   4   7   5       25.57       29.21      1.15 o 
   5   7   5       38.52       40.38      1.31 o 
   6   7   5       18.48       17.56      2.58 o 
   1   8   5       17.86       17.83      0.74 o 
   2   8   5       19.49       20.08      0.74 o 
   3   8   5       13.98       13.97      1.07 o 
   4   8   5        6.64        8.80      0.78 o 
   5   8   5        5.45        5.74      0.58 o 
  -3  -8   6       26.07       28.28      1.01 o 
  -5  -7   6        0.75        1.22      0.40 o 
  -4  -7   6       12.69       11.58      0.70 o 
  -3  -7   6        4.84        4.62      0.48 o 
  -2  -7   6        7.71        8.32      0.46 o 
  -1  -7   6        6.18        5.41      0.36 o 
   0  -7   6        0.02        0.05      0.16 o 
  -6  -6   6       95.52      109.95      2.75 o 
  -5  -6   6        7.53        5.48      0.56 o 
  -4  -6   6       27.15       30.16      0.87 o 
  -3  -6   6      138.14      140.23      2.06 o 
  -2  -6   6        0.00        0.15      0.18 o 
  -1  -6   6        0.10        0.16      0.20 o 
   0  -6   6        2.61        2.86      0.23 o 
   1  -6   6        1.86        2.19      0.19 o 
   2  -6   6        4.70        5.47      0.25 o 
  -7  -5   6        0.18       -0.34      0.34 o 
  -6  -5   6       24.69       22.15      0.95 o 
  -5  -5   6        3.67        6.35      0.47 o 
  -4  -5   6       27.39       34.85      0.73 o 
  -3  -5   6        1.13        1.26      0.24 o 
  -2  -5   6        8.95        6.28      0.29 o 
  -1  -5   6       92.88       84.20      0.98 o 
   0  -5   6       63.87       61.50      0.89 o 
   1  -5   6       11.17        8.74      0.29 o 
   2  -5   6        0.86        1.33      0.13 o 
   3  -5   6        4.48        3.47      0.26 o 
  -7  -4   6        6.80        8.78      0.71 o 
  -6  -4   6        0.47        0.52      0.35 o 
  -5  -4   6       74.93       80.51      1.64 o 
  -4  -4   6      487.91      460.72      4.37 o 
  -3  -4   6      445.27      474.76      3.63 o 
  -2  -4   6      223.87      230.35      2.15 o 
  -1  -4   6       84.80       91.47      1.02 o 
   0  -4   6       32.47       28.04      0.52 o 
   1  -4   6       40.32       40.12      0.60 o 
   2  -4   6       84.31       82.03      0.95 o 
   3  -4   6        0.07        0.04      0.09 o 
   4  -4   6        4.14        3.85      0.21 o 
  -7  -3   6       60.67       57.18      1.57 o 
  -6  -3   6      147.32      137.81      2.49 o 
  -5  -3   6      639.02      656.05      6.69 o 
  -4  -3   6       73.72       78.64      1.12 o 
  -3  -3   6        3.33        4.96      0.24 o 
  -2  -3   6       12.93       11.86      0.30 o 
  -1  -3   6        7.02        7.18      0.24 o 
   0  -3   6      157.86      140.46      1.50 o 
   1  -3   6        2.03        2.02      0.13 o 
   2  -3   6        0.69        1.00      0.14 o 
   3  -3   6        5.66        6.08      0.22 o 
   4  -3   6        0.30       -0.05      0.17 o 
   5  -3   6        3.46        3.60      0.24 o 
  -7  -2   6        4.73        3.40      0.48 o 
  -6  -2   6        1.75        1.59      0.33 o 
  -5  -2   6       92.21       85.08      1.37 o 
  -4  -2   6       99.61      102.01      1.22 o 
  -3  -2   6       12.13       16.51      0.39 o 
  -2  -2   6       24.23       32.24      0.46 o 
  -1  -2   6       36.00       34.80      0.47 o 
   0  -2   6        9.45       12.05      0.26 o 
   1  -2   6       11.97        8.46      0.22 o 
   2  -2   6        0.15        0.10      0.09 o 
   3  -2   6        3.45        3.77      0.21 o 
   4  -2   6       77.44       73.80      0.96 o 
   5  -2   6        4.19        3.01      0.25 o 
   6  -2   6        0.78        0.79      0.22 o 
  -7  -1   6       22.74       26.66      0.98 o 
  -6  -1   6      124.08      125.17      1.84 o 
  -5  -1   6      119.42      113.70      1.64 o 
  -4  -1   6       51.48       56.94      1.03 o 
  -3  -1   6      698.17      744.13      5.73 o 
  -2  -1   6      243.87      277.69      2.42 o 
  -1  -1   6      995.54     1078.59      7.53 o 
   0  -1   6        4.23        4.87      0.17 o 
   1  -1   6       71.27       71.53      0.91 o 
   2  -1   6       67.58       66.43      0.76 o 
   3  -1   6        1.87        1.55      0.14 o 
   4  -1   6       12.26       10.29      0.33 o 
   5  -1   6        9.42        8.08      0.33 o 
   6  -1   6        7.13        7.74      0.38 o 
  -6   0   6       10.41        9.11      0.48 o 
  -5   0   6       35.42       38.58      0.70 o 
  -4   0   6      314.40      337.21      3.58 o 
  -3   0   6      277.70      290.46      2.59 o 
  -2   0   6       44.51       60.76      0.85 o 
  -1   0   6      359.82      365.06      2.63 o 
   0   0   6       48.64       46.18      1.07 o 
   1   0   6        0.13        0.29      0.08 o 
   2   0   6      340.49      324.13      2.92 o 
   3   0   6      159.50      172.13      1.70 o 
   4   0   6       23.54       28.27      0.43 o 
   5   0   6       37.88       30.05      0.64 o 
   6   0   6       19.61       18.48      0.61 o 
   7   0   6        0.62        1.28      0.27 o 
  -6   1   6        7.94        8.92      0.56 o 
  -5   1   6        3.22        3.15      0.28 o 
  -4   1   6       67.54       71.26      0.92 o 
  -3   1   6       97.11      106.39      1.10 o 
  -2   1   6      111.66      115.03      1.01 o 
  -1   1   6       38.93       31.01      0.42 o 
   0   1   6        8.37        8.22      0.28 o 
   1   1   6      456.71      469.47      3.25 o 
   2   1   6      571.37      591.11      4.48 o 
   3   1   6       22.66       39.24      0.50 o 
   4   1   6      442.12      450.12      3.76 o 
   5   1   6       10.74       10.04      0.35 o 
   6   1   6       31.16       34.48      0.86 o 
   7   1   6        1.67        1.43      0.33 o 
  -5   2   6       14.53       14.34      0.49 o 
  -4   2   6       21.76       23.35      0.52 o 
  -3   2   6      130.16      124.76      1.80 o 
  -2   2   6      178.52      186.68      1.66 o 
  -1   2   6      164.64      167.50      1.41 o 
   0   2   6        0.42        0.15      0.08 o 
   1   2   6      949.34     1051.65      7.37 o 
   2   2   6      451.02      498.24      3.64 o 
   3   2   6       60.10       56.03      1.01 o 
   4   2   6        0.22        0.10      0.11 o 
   5   2   6        0.03       -0.12      0.12 o 
   6   2   6       13.90       13.15      0.60 o 
   7   2   6       79.63       86.50      1.68 o 
  -5   3   6       17.15       15.74      0.58 o 
  -4   3   6        0.80        0.60      0.19 o 
  -3   3   6        0.02        0.06      0.13 o 
  -2   3   6        8.75        8.24      0.26 o 
  -1   3   6       72.00       84.85      0.86 o 
   0   3   6      238.47      223.82      1.72 o 
   1   3   6        0.17        0.36      0.09 o 
   2   3   6      166.43      209.96      1.63 o 
   3   3   6      339.38      340.40      3.21 o 
   4   3   6        5.12        3.38      0.23 o 
   5   3   6        8.70        9.69      0.33 o 
   6   3   6        2.46        2.17      0.34 o 
   7   3   6        0.76        1.58      0.43 o 
  -4   4   6        2.25        2.05      0.25 o 
  -3   4   6       15.87       15.26      0.42 o 
  -2   4   6       30.60       29.70      0.56 o 
  -1   4   6        5.58        5.46      0.21 o 
   0   4   6      140.28      156.56      1.38 o 
   1   4   6      151.15      162.38      1.34 o 
   2   4   6      325.03      327.31      2.56 o 
   3   4   6      500.88      500.70      3.56 o 
   4   4   6       18.99       19.52      0.50 o 
   5   4   6      519.34      519.29      5.28 o 
   6   4   6       66.19       74.38      1.88 o 
   7   4   6       70.20       63.27      1.38 o 
  -3   5   6        4.27        4.90      0.35 o 
  -2   5   6        5.33        6.73      0.30 o 
  -1   5   6       18.40       15.26      0.41 o 
   0   5   6        2.98        5.01      0.22 o 
   1   5   6        8.63        8.71      0.30 o 
   2   5   6       87.44       97.33      1.06 o 
   3   5   6      320.29      293.53      2.40 o 
   4   5   6      302.68      282.36      3.09 o 
   5   5   6      113.86      119.01      1.86 o 
   6   5   6        1.43        1.52      0.37 o 
   7   5   6        3.55        2.13      0.45 o 
  -2   6   6        2.50        2.52      0.27 o 
  -1   6   6       30.58       30.46      0.66 o 
   0   6   6       29.26       30.94      0.60 o 
   1   6   6       47.10       46.67      0.81 o 
   2   6   6       56.10       55.24      0.81 o 
   3   6   6       98.68      105.05      1.32 o 
   4   6   6      249.17      230.66      3.75 o 
   5   6   6      118.77      129.83      2.06 o 
   6   6   6       25.80       23.21      1.13 o 
   7   6   6        4.80        4.46      0.67 o 
  -1   7   6        3.53        4.81      0.36 o 
   0   7   6        7.44        7.59      0.42 o 
   1   7   6       23.73       24.36      0.69 o 
   2   7   6       94.45       98.48      1.71 o 
   3   7   6       12.94       12.02      0.61 o 
   4   7   6       13.99       14.06      0.58 o 
   5   7   6        0.87        0.43      0.32 o 
   6   7   6       92.34       93.27      2.49 o 
   2   8   6        2.20        2.00      0.37 o 
   3   8   6        0.94        2.15      0.38 o 
   4   8   6       32.30       35.47      1.49 o 
   5   8   6        1.61        2.41      0.59 o 
  -5  -7   7        3.99        4.27      0.53 o 
  -4  -7   7       11.89       10.69      0.71 o 
  -3  -7   7        0.23        0.34      0.31 o 
  -2  -7   7        1.50        0.62      0.26 o 
  -1  -7   7        0.31       -0.18      0.18 o 
   0  -7   7        0.99        1.30      0.23 o 
  -6  -6   7        0.83        0.07      0.47 o 
  -5  -6   7       17.98       19.08      0.74 o 
  -4  -6   7       17.52       22.25      0.84 o 
  -3  -6   7        4.49        5.11      0.42 o 
  -2  -6   7       23.80       26.28      0.68 o 
  -1  -6   7        0.01       -0.05      0.17 o 
   0  -6   7       29.66       23.75      0.56 o 
   1  -6   7        1.31        0.85      0.18 o 
   2  -6   7        0.00       -0.05      0.15 o 
  -6  -5   7       11.58       12.28      0.76 o 
  -5  -5   7        0.08       -0.13      0.27 o 
  -4  -5   7      208.16      205.65      2.51 o 
  -3  -5   7      178.76      172.82      2.14 o 
  -2  -5   7      540.00      579.90      4.91 o 
  -1  -5   7       21.88       22.02      0.52 o 
   0  -5   7        1.15        1.38      0.20 o 
   1  -5   7       24.54       21.87      0.53 o 
   2  -5   7        0.94        0.76      0.14 o 
   3  -5   7        1.87        1.53      0.17 o 
  -7  -4   7        0.46        0.55      0.50 o 
  -6  -4   7        9.38        7.93      0.64 o 
  -5  -4   7      335.60      322.81      4.59 o 
  -4  -4   7      333.55      345.89      3.77 o 
  -3  -4   7        0.53        0.67      0.16 o 
  -2  -4   7       15.60       12.73      0.38 o 
  -1  -4   7        9.46       10.39      0.32 o 
   0  -4   7        0.03       -0.02      0.12 o 
   1  -4   7      168.94      154.37      1.72 o 
   2  -4   7        9.83        9.35      0.40 o 
   3  -4   7        2.54        2.37      0.17 o 
   4  -4   7        2.67        2.42      0.20 o 
  -7  -3   7        1.82        1.90      0.48 o 
  -6  -3   7        8.14       12.17      0.73 o 
  -5  -3   7       63.00       58.73      1.28 o 
  -4  -3   7      308.82      275.22      2.86 o 
  -3  -3   7      147.27      161.09      1.58 o 
  -2  -3   7       15.94       14.94      0.34 o 
  -1  -3   7       24.25       27.58      0.49 o 
   0  -3   7      184.76      179.91      1.76 o 
   1  -3   7        2.56        3.32      0.17 o 
   2  -3   7       86.74       79.59      0.99 o 
   3  -3   7       57.16       55.38      0.76 o 
   4  -3   7       11.94       10.56      0.32 o 
   5  -3   7        6.04        6.45      0.29 o 
  -7  -2   7        5.53        5.53      0.55 o 
  -6  -2   7        2.58        1.86      0.38 o 
  -5  -2   7      237.70      219.70      2.69 o 
  -4  -2   7       43.17       45.35      0.81 o 
  -3  -2   7      456.06      449.25      3.99 o 
  -2  -2   7      440.90      497.40      3.95 o 
  -1  -2   7      801.39      860.20      6.48 o 
   0  -2   7       67.15       80.21      0.83 o 
   1  -2   7        1.71        1.79      0.19 o 
   2  -2   7        1.01        0.53      0.12 o 
   3  -2   7       19.93       21.48      0.50 o 
   4  -2   7        0.07       -0.13      0.13 o 
   5  -2   7        0.20       -0.14      0.15 o 
   6  -2   7        9.68       13.03      0.48 o 
  -6  -1   7       21.93       22.62      0.74 o 
  -5  -1   7        4.27        3.18      0.34 o 
  -4  -1   7      116.63      104.64      1.19 o 
  -3  -1   7      191.25      205.50      2.00 o 
  -2  -1   7      220.86      268.39      2.28 o 
  -1  -1   7       80.64       83.60      0.83 o 
   0  -1   7      263.74      271.69      2.23 o 
   1  -1   7       33.78       45.23      0.62 o 
   2  -1   7       10.46       14.67      0.32 o 
   3  -1   7        2.75        3.48      0.18 o 
   4  -1   7       12.80       11.98      0.37 o 
   5  -1   7       67.55       67.79      1.03 o 
   6  -1   7        0.93        0.63      0.23 o 
  -6   0   7        2.76        3.31      0.36 o 
  -5   0   7       20.54       22.71      0.65 o 
  -4   0   7       22.73       24.97      0.62 o 
  -3   0   7       36.09       40.11      0.61 o 
  -2   0   7      326.02      354.40      2.91 o 
  -1   0   7      782.96      840.20      6.04 o 
   0   0   7       16.13       15.58      0.33 o 
   1   0   7       80.71       76.45      0.85 o 
   2   0   7      956.23      970.60      7.67 o 
   3   0   7      104.35       91.53      1.06 o 
   4   0   7       83.94       93.06      1.00 o 
   5   0   7       35.40       37.93      0.75 o 
   6   0   7        6.09        5.35      0.38 o 
   7   0   7        2.93        4.20      0.42 o 
  -6   1   7        0.00        0.00      0.27 o 
  -5   1   7       29.13       27.35      0.74 o 
  -4   1   7        2.10        2.38      0.23 o 
  -3   1   7       23.19       24.43      0.46 o 
  -2   1   7      181.90      210.49      1.80 o 
  -1   1   7       48.96       46.16      0.58 o 
   0   1   7       50.04       53.03      0.58 o 
   1   1   7       69.81       59.39      0.68 o 
   2   1   7      266.20      274.56      2.25 o 
   3   1   7       97.78      108.96      1.14 o 
   4   1   7        2.86        3.40      0.20 o 
   5   1   7        3.07        2.70      0.17 o 
   6   1   7        5.27        5.86      0.47 o 
   7   1   7        9.33       10.01      0.58 o 
  -5   2   7        0.13        0.03      0.22 o 
  -4   2   7        9.77        7.81      0.43 o 
  -3   2   7        3.69        3.57      0.21 o 
  -2   2   7       29.13       29.35      0.49 o 
  -1   2   7       23.76       28.26      0.44 o 
   0   2   7       95.40       85.89      0.82 o 
   1   2   7       90.61       86.31      0.91 o 
   2   2   7       51.91       69.86      0.79 o 
   3   2   7      269.47      284.47      2.38 o 
   4   2   7      659.56      667.59      5.15 o 
   5   2   7       31.82       30.61      0.60 o 
   6   2   7        5.65        5.96      0.42 o 
   7   2   7        0.00       -0.08      0.32 o 
  -5   3   7       20.85       23.26      0.72 o 
  -4   3   7        5.16        6.22      0.35 o 
  -3   3   7        2.89        3.25      0.24 o 
  -2   3   7        0.95        0.24      0.16 o 
  -1   3   7       63.46       59.41      0.71 o 
   0   3   7       57.37       57.70      0.64 o 
   1   3   7      527.33      570.22      3.98 o 
   2   3   7       15.61       21.55      0.45 o 
   3   3   7      250.56      234.19      2.37 o 
   4   3   7      153.67      166.02      1.69 o 
   5   3   7      147.50      136.73      1.76 o 
   6   3   7      409.49      432.80      5.23 o 
   7   3   7       99.98      104.17      1.66 o 
  -4   4   7        1.56        1.98      0.27 o 
  -3   4   7        1.72        1.94      0.35 o 
  -2   4   7        2.52        2.06      0.21 o 
  -1   4   7        8.58        8.06      0.28 o 
   0   4   7       20.11       17.29      0.36 o 
   1   4   7       32.52       31.34      0.52 o 
   2   4   7        3.50        5.55      0.23 o 
   3   4   7      405.53      434.97      3.53 o 
   4   4   7      141.46      121.69      3.32 o 
   5   4   7       78.09       69.06      1.17 o 
   6   4   7        4.07        3.29      0.36 o 
   7   4   7        1.64        2.18      0.39 o 
  -3   5   7       17.18       18.98      0.66 o 
  -2   5   7        6.69        8.07      0.38 o 
  -1   5   7        0.68        0.78      0.17 o 
   0   5   7        7.08        7.97      0.28 o 
   1   5   7        0.01       -0.06      0.12 o 
   2   5   7       83.79       80.44      0.96 o 
   3   5   7        9.16       10.91      0.37 o 
   4   5   7      200.68      212.01      2.13 o 
   5   5   7      293.81      278.34      4.06 o 
   6   5   7       31.72       31.59      1.01 o 
   7   5   7        1.31        1.43      0.41 o 
  -2   6   7        2.54        2.15      0.28 o 
  -1   6   7        0.66        0.23      0.21 o 
   0   6   7       19.82       19.39      0.70 o 
   1   6   7       20.16       21.69      0.80 o 
   2   6   7       32.41       31.52      0.75 o 
   3   6   7       51.29       53.89      1.03 o 
   4   6   7       72.82       66.89      1.34 o 
   5   6   7        0.77        0.89      0.34 o 
   6   6   7        6.50        9.50      0.65 o 
   7   6   7       62.90       67.99      2.10 o 
   0   7   7        9.60       10.03      0.48 o 
   1   7   7        0.28        0.03      0.25 o 
   2   7   7        1.14        0.17      0.27 o 
   3   7   7       12.29       10.02      0.50 o 
   4   7   7       21.65       24.07      1.13 o 
   5   7   7        0.10        0.83      0.37 o 
   6   7   7       20.46       22.65      1.84 o 
   2   8   7       12.44       12.69      0.86 o 
   3   8   7       22.43       27.62      0.92 o 
   4   8   7        4.12        5.35      0.60 o 
  -4  -7   8        4.91        5.47      0.70 o 
  -3  -7   8        0.00        0.45      0.32 o 
  -2  -7   8        2.91        2.55      0.43 o 
  -1  -7   8       27.04       34.30      0.78 o 
  -6  -6   8        6.28        6.75      0.92 o 
  -5  -6   8        1.86        2.60      0.55 o 
  -4  -6   8       57.87       62.00      1.33 o 
  -3  -6   8      103.49      101.95      1.71 o 
  -2  -6   8      161.49      159.87      2.30 o 
  -1  -6   8       49.19       51.90      1.05 o 
   0  -6   8        3.50        2.94      0.26 o 
   1  -6   8        1.28        0.79      0.19 o 
  -6  -5   8        0.51        0.20      0.37 o 
  -5  -5   8        0.01        0.25      0.33 o 
  -4  -5   8      161.07      156.53      2.10 o 
  -3  -5   8       79.00       79.53      1.43 o 
  -2  -5   8       32.00       29.95      0.71 o 
  -1  -5   8        1.27        1.45      0.23 o 
   0  -5   8       25.12       21.87      0.55 o 
   1  -5   8        0.03        0.08      0.15 o 
   2  -5   8        7.67        7.08      0.29 o 
   3  -5   8        0.58        0.53      0.17 o 
  -6  -4   8        0.88        0.74      0.56 o 
  -5  -4   8       26.93       36.89      1.19 o 
  -4  -4   8       70.35       60.51      1.26 o 
  -3  -4   8      405.91      404.08      4.26 o 
  -2  -4   8      290.42      295.97      2.94 o 
  -1  -4   8       53.85       51.29      0.80 o 
   0  -4   8      141.25      147.74      1.77 o 
   1  -4   8        7.56        6.97      0.30 o 
   2  -4   8       34.66       32.31      0.58 o 
   3  -4   8       20.66       18.68      0.42 o 
   4  -4   8        0.69        0.85      0.18 o 
  -6  -3   8        7.51        6.22      0.62 o 
  -5  -3   8       24.66       22.63      0.92 o 
  -4  -3   8       13.82        7.12      0.43 o 
  -3  -3   8       82.21       93.50      1.26 o 
  -2  -3   8      114.22      118.10      1.31 o 
  -1  -3   8      266.92      295.07      2.66 o 
   0  -3   8      710.25      733.01      6.37 o 
   1  -3   8        6.54        6.92      0.26 o 
   2  -3   8       16.03       15.34      0.43 o 
   3  -3   8        4.30        4.21      0.35 o 
   4  -3   8        6.29        6.34      0.28 o 
   5  -3   8        7.73        9.48      0.36 o 
  -6  -2   8        1.17        0.94      0.35 o 
  -5  -2   8       34.43       31.67      0.93 o 
  -4  -2   8        0.53        0.15      0.18 o 
  -3  -2   8      113.79      111.12      1.41 o 
  -2  -2   8       94.52      103.10      1.33 o 
  -1  -2   8        5.78        3.52      0.20 o 
   0  -2   8       35.59       37.05      0.58 o 
   1  -2   8        7.20        6.29      0.32 o 
   2  -2   8        5.72        8.49      0.27 o 
   3  -2   8       67.89       68.21      0.96 o 
   4  -2   8       52.65       47.95      0.79 o 
   5  -2   8        7.52        8.99      0.36 o 
  -6  -1   8        7.71        7.38      0.57 o 
  -5  -1   8       85.81       91.98      1.49 o 
  -4  -1   8        0.04       -0.02      0.16 o 
  -3  -1   8        6.42        4.97      0.24 o 
  -2  -1   8      233.21      240.92      2.25 o 
  -1  -1   8      947.33     1031.12      7.76 o 
   0  -1   8      132.72      147.43      1.29 o 
   1  -1   8      219.10      236.73      2.27 o 
   2  -1   8        0.19       -0.07      0.10 o 
   3  -1   8      218.41      224.14      2.17 o 
   4  -1   8       24.41       21.51      0.52 o 
   5  -1   8       90.35       87.01      1.25 o 
   6  -1   8        5.33        5.54      0.38 o 
  -6   0   8        0.26       -0.19      0.25 o 
  -5   0   8       14.46       11.78      0.49 o 
  -4   0   8       92.94       94.94      1.65 o 
  -3   0   8       14.32       14.59      0.42 o 
  -2   0   8      146.84      144.96      1.53 o 
  -1   0   8       95.21      112.59      1.21 o 
   0   0   8        3.16        1.15      0.12 o 
   1   0   8       49.77       57.96      0.69 o 
   2   0   8        5.96        4.02      0.22 o 
   3   0   8       70.52       66.96      0.88 o 
   4   0   8       10.39       10.37      0.30 o 
   5   0   8        0.01        0.32      0.18 o 
   6   0   8        0.07        0.46      0.23 o 
  -6   1   8        2.94        2.22      0.35 o 
  -5   1   8        4.83        5.77      0.41 o 
  -4   1   8        0.07        0.12      0.19 o 
  -3   1   8        0.17        0.02      0.14 o 
  -2   1   8        5.78        5.31      0.22 o 
  -1   1   8        1.71        1.87      0.17 o 
   0   1   8       42.13       35.19      0.52 o 
   1   1   8      177.85      170.47      1.45 o 
   2   1   8      287.57      301.47      2.48 o 
   3   1   8        0.00       -0.06      0.11 o 
   4   1   8      340.85      348.41      3.57 o 
   5   1   8       86.16       92.56      1.67 o 
   6   1   8        7.10        7.65      0.55 o 
   7   1   8        6.73        6.09      0.56 o 
  -5   2   8        0.64        0.77      0.27 o 
  -4   2   8       17.17       18.97      0.56 o 
  -3   2   8       28.84       25.09      0.50 o 
  -2   2   8        0.40        0.81      0.14 o 
  -1   2   8        4.64        4.87      0.21 o 
   0   2   8      228.97      231.44      3.61 o 
   1   2   8       74.56       74.02      0.90 o 
   2   2   8      471.57      485.50      3.87 o 
   3   2   8        8.14       10.57      0.30 o 
   4   2   8       50.77       47.45      0.71 o 
   5   2   8       86.76       91.67      1.19 o 
   6   2   8       60.68       59.09      1.21 o 
   7   2   8      219.88      236.99      3.82 o 
  -4   3   8        2.43        2.23      0.34 o 
  -3   3   8        2.17        2.46      0.26 o 
  -2   3   8        4.24        4.00      0.23 o 
  -1   3   8        0.03        0.16      0.12 o 
   0   3   8        0.13        1.05      0.13 o 
   1   3   8        2.82        5.23      0.21 o 
   2   3   8      393.60      389.64      3.20 o 
   3   3   8        3.84        2.88      0.22 o 
   4   3   8      184.85      170.94      2.06 o 
   5   3   8      202.83      212.49      2.50 o 
   6   3   8       22.88       28.79      0.89 o 
   7   3   8       10.43        8.60      0.57 o 
  -4   4   8        1.49        1.41      0.31 o 
  -3   4   8      115.33      117.52      1.59 o 
  -2   4   8        1.93        2.25      0.25 o 
  -1   4   8       17.71       15.08      0.39 o 
   0   4   8       33.27       31.49      0.54 o 
   1   4   8       19.64       22.39      0.40 o 
   2   4   8      114.88      104.53      1.08 o 
   3   4   8       35.65       35.76      0.60 o 
   4   4   8       88.54       93.11      1.38 o 
   5   4   8      410.32      406.57      4.83 o 
   6   4   8      128.02      138.16      2.22 o 
   7   4   8        9.53        8.34      0.67 o 
  -3   5   8       11.10       12.55      0.55 o 
  -2   5   8      133.53      131.88      1.75 o 
  -1   5   8        0.98        1.47      0.24 o 
   0   5   8        5.84        5.70      0.30 o 
   1   5   8        9.92        9.98      0.33 o 
   2   5   8        2.69        2.87      0.25 o 
   3   5   8        1.19        1.81      0.24 o 
   4   5   8        1.20        0.52      0.23 o 
   5   5   8       20.98       19.15      0.81 o 
   6   5   8        0.47        0.85      0.32 o 
   7   5   8       37.61       41.68      1.30 o 
  -1   6   8       16.37       16.88      0.56 o 
   0   6   8       19.44       19.12      0.57 o 
   1   6   8      134.85      131.14      2.05 o 
   2   6   8       44.14       47.61      0.96 o 
   3   6   8        2.81        3.11      0.33 o 
   4   6   8       27.85       30.96      0.90 o 
   5   6   8        0.14        0.25      0.40 o 
   6   6   8        1.06        0.81      0.39 o 
   7   6   8        1.25        2.46      0.61 o 
   0   7   8       29.69       32.51      0.94 o 
   1   7   8       13.17       14.25      0.64 o 
   2   7   8       58.86       59.55      1.56 o 
   3   7   8        2.96        1.90      0.38 o 
   4   7   8       27.26       32.99      1.37 o 
   5   7   8        0.04       -0.20      0.30 o 
   6   7   8       12.26       12.91      0.80 o 
   3   8   8        0.61        0.28      0.36 o 
  -3  -7   9       10.34       10.36      0.68 o 
  -2  -7   9      100.88      100.86      2.03 o 
  -5  -6   9        2.23        2.17      0.55 o 
  -4  -6   9        0.65        0.51      0.35 o 
  -3  -6   9       28.54       26.33      0.99 o 
  -2  -6   9        1.56        2.74      0.41 o 
  -1  -6   9       37.72       39.47      0.94 o 
   0  -6   9       10.56        8.93      0.44 o 
   1  -6   9        0.12        0.20      0.19 o 
  -6  -5   9        4.94        4.70      0.63 o 
  -5  -5   9        1.58        0.75      0.44 o 
  -4  -5   9       78.93       80.01      1.76 o 
  -3  -5   9        0.76        1.42      0.51 o 
  -2  -5   9      379.45      389.55      4.10 o 
  -1  -5   9       28.79       31.07      0.80 o 
   0  -5   9        9.85       11.63      0.44 o 
   1  -5   9       27.00       29.11      0.63 o 
   2  -5   9       16.73       16.80      0.45 o 
  -6  -4   9        1.67        2.53      0.52 o 
  -5  -4   9       10.95        7.12      0.62 o 
  -4  -4   9       34.44       32.40      1.13 o 
  -3  -4   9        2.91        0.61      0.28 o 
  -2  -4   9       36.99       37.26      0.79 o 
  -1  -4   9        0.00        0.06      0.16 o 
   0  -4   9       31.80       34.87      0.71 o 
   1  -4   9      241.65      237.17      3.31 o 
   2  -4   9        0.64        0.67      0.17 o 
   3  -4   9        0.08        0.16      0.14 o 
  -6  -3   9        4.99        5.68      0.98 o 
  -5  -3   9        0.01        0.09      0.32 o 
  -4  -3   9       11.03       10.16      0.53 o 
  -3  -3   9       63.84       59.97      1.17 o 
  -2  -3   9       17.32       13.91      0.55 o 
  -1  -3   9       93.03       90.85      1.17 o 
   0  -3   9       53.22       56.50      0.91 o 
   1  -3   9       23.01       22.77      0.44 o 
   2  -3   9      221.55      220.67      2.86 o 
   3  -3   9        7.91        9.93      0.37 o 
   4  -3   9        1.49        1.70      0.21 o 
  -6  -2   9       58.53       57.72      1.64 o 
  -5  -2   9        3.30        3.39      0.43 o 
  -4  -2   9        0.05       -0.07      0.29 o 
  -3  -2   9       62.14       61.17      0.98 o 
  -2  -2   9      139.06      143.56      1.55 o 
  -1  -2   9        1.14        1.32      0.16 o 
   0  -2   9      366.65      383.14      3.28 o 
   1  -2   9        0.64        0.98      0.15 o 
   2  -2   9      137.37      143.24      1.69 o 
   3  -2   9        9.54        9.70      0.36 o 
   4  -2   9       33.82       33.22      0.67 o 
   5  -2   9        0.14        0.08      0.17 o 
  -6  -1   9        0.05        0.02      0.33 o 
  -5  -1   9        6.06        5.28      0.48 o 
  -4  -1   9       30.63       24.12      0.70 o 
  -3  -1   9      134.88      148.47      1.76 o 
  -2  -1   9        0.72        0.48      0.16 o 
  -1  -1   9      110.06      108.97      1.23 o 
   0  -1   9       76.42       82.76      0.91 o 
   1  -1   9       15.79       14.93      0.38 o 
   2  -1   9        2.88        1.91      0.19 o 
   3  -1   9       35.68       38.82      0.63 o 
   4  -1   9       37.61       36.36      0.72 o 
   5  -1   9       62.85       68.20      1.22 o 
   6  -1   9        3.10        4.18      0.37 o 
  -6   0   9        0.07       -0.14      0.31 o 
  -5   0   9        0.28       -0.20      0.20 o 
  -4   0   9        5.51        3.89      0.44 o 
  -3   0   9       20.51       20.99      0.54 o 
  -2   0   9       80.01       83.85      0.92 o 
  -1   0   9      130.78      141.10      1.48 o 
   0   0   9       14.51       18.03      0.44 o 
   1   0   9       61.41       71.14      0.87 o 
   2   0   9        0.05        0.43      0.29 o 
   3   0   9       34.39       38.84      0.66 o 
   4   0   9       68.27       65.35      0.84 o 
   5   0   9       75.10       77.06      1.46 o 
   6   0   9        0.11        0.04      0.22 o 
  -5   1   9       16.58       16.19      0.64 o 
  -4   1   9       13.06       12.02      0.50 o 
  -3   1   9       14.58       16.90      0.47 o 
  -2   1   9      125.68      118.03      1.18 o 
  -1   1   9       10.40        9.98      0.33 o 
   0   1   9        1.76        1.65      0.18 o 
   1   1   9      133.11      140.99      1.35 o 
   2   1   9       12.35       17.12      0.38 o 
   3   1   9       78.74       78.35      0.89 o 
   4   1   9        1.89        1.98      0.19 o 
   5   1   9       27.46       25.75      0.55 o 
   6   1   9       35.93       37.71      1.58 o 
   7   1   9       50.47       55.32      1.48 o 
  -5   2   9       15.42       14.89      0.63 o 
  -4   2   9        9.66        9.58      0.49 o 
  -3   2   9        0.00       -0.02      0.21 o 
  -2   2   9        8.92       11.39      0.35 o 
  -1   2   9        4.72        5.31      0.23 o 
   0   2   9       26.22       25.13      0.47 o 
   1   2   9      111.16       96.17      1.12 o 
   2   2   9       28.39       28.38      0.63 o 
   3   2   9       34.23       30.24      0.52 o 
   4   2   9       21.89       17.88      0.44 o 
   5   2   9      158.39      149.59      1.89 o 
   6   2   9        2.37        3.80      0.39 o 
   7   2   9        8.05        9.08      0.71 o 
  -4   3   9       39.57       43.17      1.00 o 
  -3   3   9       63.34       61.42      1.15 o 
  -2   3   9       19.45       21.60      0.59 o 
  -1   3   9       39.01       34.42      0.59 o 
   0   3   9        0.78       -0.11      0.11 o 
   1   3   9       33.62       29.32      0.54 o 
   2   3   9        3.65        3.10      0.22 o 
   3   3   9      200.13      204.41      2.19 o 
   4   3   9       36.94       31.61      0.66 o 
   5   3   9      104.11      107.13      1.54 o 
   6   3   9      188.06      183.50      2.66 o 
   7   3   9       99.03      108.49      2.85 o 
  -3   4   9        3.31        4.95      0.41 o 
  -2   4   9       90.46       89.03      1.30 o 
  -1   4   9      227.72      227.36      2.26 o 
   0   4   9       13.30       15.00      0.43 o 
   1   4   9        0.20       -0.05      0.11 o 
   2   4   9        1.40        3.06      0.22 o 
   3   4   9        0.03       -0.08      0.14 o 
   4   4   9        0.07        0.05      0.20 o 
   5   4   9        2.21        2.02      0.33 o 
   6   4   9       26.43       28.81      0.84 o 
   7   4   9       14.55       20.89      1.13 o 
  -2   5   9        4.04        5.10      0.57 o 
  -1   5   9        0.14        0.43      0.24 o 
   0   5   9      153.84      155.07      1.68 o 
   1   5   9      240.15      220.34      2.47 o 
   2   5   9       92.54       86.94      1.22 o 
   3   5   9        1.04        0.60      0.20 o 
   4   5   9       17.92       16.24      0.58 o 
   5   5   9       36.38       35.88      1.09 o 
   6   5   9        9.48        9.76      0.77 o 
   7   5   9        5.70        2.62      0.62 o 
  -1   6   9       16.30       16.82      0.79 o 
   0   6   9        9.59       11.14      0.52 o 
   1   6   9       44.44       43.49      0.94 o 
   2   6   9      161.21      161.58      2.14 o 
   3   6   9      106.85      106.55      1.83 o 
   4   6   9        0.03        0.40      0.26 o 
   5   6   9       14.17       16.47      0.81 o 
   6   6   9        3.95        4.04      0.51 o 
   1   7   9        9.01        7.05      0.64 o 
   2   7   9        7.78        7.55      0.53 o 
   3   7   9       17.47       18.65      0.75 o 
   4   7   9        2.42        3.09      0.43 o 
   5   7   9       15.97       17.27      0.87 o 
  -4  -6  10       22.01       26.75      1.30 o 
  -3  -6  10        7.89        7.53      0.61 o 
  -2  -6  10       22.19       21.30      1.52 o 
  -1  -6  10       59.02       62.06      1.43 o 
   0  -6  10        0.62        0.69      0.25 o 
  -5  -5  10       27.17       28.25      1.12 o 
  -4  -5  10       15.85       13.73      0.81 o 
  -3  -5  10        4.02        4.43      0.43 o 
  -2  -5  10        2.35        2.21      0.34 o 
  -1  -5  10       14.02       11.73      0.54 o 
   0  -5  10        6.72        8.31      0.45 o 
   1  -5  10       19.49       17.96      0.53 o 
   2  -5  10       10.45       11.03      0.41 o 
  -6  -4  10       17.76       21.29      1.03 o 
  -5  -4  10        2.85        3.14      0.49 o 
  -4  -4  10        1.29        2.02      0.38 o 
  -3  -4  10       22.28       20.04      0.71 o 
  -2  -4  10      256.39      256.25      3.25 o 
  -1  -4  10        4.39        4.61      0.44 o 
   0  -4  10        0.01       -0.11      0.17 o 
   1  -4  10        3.82        3.97      0.29 o 
   2  -4  10       11.91       11.73      0.42 o 
   3  -4  10       39.99       43.27      0.71 o 
  -6  -3  10       27.88       24.30      1.06 o 
  -5  -3  10        0.14       -0.28      0.28 o 
  -4  -3  10        0.40       -0.13      0.30 o 
  -3  -3  10        3.19        1.69      0.27 o 
  -2  -3  10        0.25        0.31      0.20 o 
  -1  -3  10      176.67      189.47      2.06 o 
   0  -3  10       49.62       55.44      0.85 o 
   1  -3  10      142.51      141.17      1.60 o 
   2  -3  10        0.71        0.99      0.25 o 
   3  -3  10       24.22       24.55      0.58 o 
   4  -3  10       29.34       29.89      0.65 o 
  -6  -2  10        2.05        1.65      0.73 o 
  -5  -2  10        3.31        4.51      0.55 o 
  -4  -2  10        0.00       -0.03      0.26 o 
  -3  -2  10        3.92        2.79      0.31 o 
  -2  -2  10       39.69       44.13      1.11 o 
  -1  -2  10       35.46       36.38      0.63 o 
   0  -2  10       21.15       22.84      0.52 o 
   1  -2  10        1.70        1.62      0.19 o 
   2  -2  10       42.50       40.10      0.75 o 
   3  -2  10       49.85       51.74      0.88 o 
   4  -2  10       86.65       87.19      1.56 o 
   5  -2  10        1.58        1.12      0.25 o 
  -6  -1  10       25.83       31.51      1.20 o 
  -5  -1  10       21.61       24.56      0.87 o 
  -4  -1  10       22.57       21.06      0.76 o 
  -3  -1  10       70.90       72.12      1.11 o 
  -2  -1  10       16.15       17.93      0.51 o 
  -1  -1  10       13.38       14.03      0.40 o 
   0  -1  10       26.47       24.19      0.45 o 
   1  -1  10       13.25       12.83      0.38 o 
   2  -1  10       52.55       54.36      0.89 o 
   3  -1  10        1.72        1.14      0.17 o 
   4  -1  10        2.70        2.92      0.27 o 
   5  -1  10       70.91       68.14      1.26 o 
  -5   0  10       34.06       40.29      0.98 o 
  -4   0  10        6.66        4.33      0.39 o 
  -3   0  10       50.64       46.99      1.00 o 
  -2   0  10       31.48       29.93      0.65 o 
  -1   0  10       41.55       43.20      0.90 o 
   0   0  10        2.35        3.47      0.26 o 
   1   0  10        0.14        0.25      0.12 o 
   2   0  10        3.76        4.52      0.25 o 
   3   0  10       28.92       36.47      0.66 o 
   4   0  10        1.03        0.51      0.20 o 
   5   0  10       14.58       14.72      0.59 o 
   6   0  10       15.86       14.95      0.89 o 
  -5   1  10       70.33       76.24      1.42 o 
  -4   1  10       21.51       18.01      0.62 o 
  -3   1  10       41.91       35.26      0.75 o 
  -2   1  10       10.58        7.97      0.33 o 
  -1   1  10       21.17       19.01      0.46 o 
   0   1  10      189.79      200.75      1.97 o 
   1   1  10        0.01        0.03      0.11 o 
   2   1  10        3.93        3.56      0.21 o 
   3   1  10        4.64        4.34      0.27 o 
   4   1  10       27.86       27.36      0.58 o 
   5   1  10       26.47       31.41      0.76 o 
   6   1  10       18.51       18.63      0.83 o 
  -4   2  10       96.46      101.98      1.65 o 
  -3   2  10        9.02        7.89      0.40 o 
  -2   2  10      132.53      122.68      1.73 o 
  -1   2  10        0.49        0.09      0.13 o 
   0   2  10       55.89       44.52      0.67 o 
   1   2  10      155.17      172.80      1.89 o 
   2   2  10       39.52       37.17      0.63 o 
   3   2  10        0.01        0.08      0.15 o 
   4   2  10       75.82       81.17      1.24 o 
   5   2  10        5.98        5.25      0.34 o 
   6   2  10       25.41       29.48      1.12 o 
   7   2  10       55.66       56.44      2.30 o 
  -4   3  10       16.05       17.80      1.00 o 
  -3   3  10        1.30        1.53      0.31 o 
  -2   3  10       33.22       33.00      0.84 o 
  -1   3  10      343.82      328.26      3.30 o 
   0   3  10      121.02      126.80      1.27 o 
   1   3  10        2.61        2.45      0.23 o 
   2   3  10        1.95        4.70      0.29 o 
   3   3  10        2.50        2.90      0.26 o 
   4   3  10      163.85      171.73      2.16 o 
   5   3  10       56.51       65.41      1.15 o 
   6   3  10       12.19       12.10      0.72 o 
   7   3  10        0.15        0.36      0.90 o 
  -3   4  10      196.82      208.52      2.72 o 
  -2   4  10       39.39       38.38      0.91 o 
  -1   4  10       48.19       48.49      0.89 o 
   0   4  10       80.62       74.94      1.13 o 
   1   4  10       18.94       17.86      0.56 o 
   2   4  10      200.81      171.40      2.34 o 
   3   4  10       35.08       25.67      0.68 o 
   4   4  10        0.93        3.27      0.36 o 
   5   4  10       44.32       47.90      1.10 o 
   6   4  10       11.03       10.87      0.58 o 
   7   4  10        3.75        4.59      0.98 o 
  -2   5  10      187.63      198.77      2.68 o 
  -1   5  10        1.43        1.28      0.30 o 
   0   5  10        4.98        5.12      0.32 o 
   1   5  10       71.95       67.37      1.18 o 
   2   5  10       26.44       26.48      0.72 o 
   3   5  10      273.03      245.82      3.26 o 
   4   5  10       88.43       83.10      1.76 o 
   5   5  10        7.10        7.71      0.58 o 
   6   5  10       12.89       13.32      0.75 o 
  -1   6  10        2.74        2.28      0.36 o 
   0   6  10       16.47       16.63      0.63 o 
   1   6  10       75.87       73.17      1.82 o 
   2   6  10        0.12        0.28      0.25 o 
   3   6  10       49.59       49.91      1.18 o 
   4   6  10       19.57       17.16      0.83 o 
   5   6  10        6.19        5.81      0.57 o 
   6   6  10        0.01       -0.31      0.31 o 
   1   7  10       25.41       26.24      0.90 o 
   2   7  10       13.71       16.19      0.73 o 
   3   7  10       38.17       40.75      1.12 o 
   4   7  10       12.84       12.18      0.76 o 
   5   7  10       48.12       55.03      2.97 o 
  -3  -6  11        6.29        5.13      0.57 o 
  -2  -6  11        0.39        0.42      0.33 o 
  -1  -6  11        0.02        0.01      0.29 o 
  -5  -5  11        3.18        5.88      0.76 o 
  -4  -5  11        1.65        0.60      0.35 o 
  -3  -5  11       44.50       44.44      1.11 o 
  -2  -5  11        0.15        0.52      0.31 o 
  -1  -5  11       19.82       20.51      0.82 o 
   0  -5  11        7.64        6.99      0.62 o 
   1  -5  11        0.81        0.35      0.22 o 
  -5  -4  11       62.99       63.87      1.70 o 
  -4  -4  11       10.56        9.49      0.69 o 
  -3  -4  11        0.00        0.12      0.29 o 
  -2  -4  11        1.59        1.81      0.33 o 
  -1  -4  11       11.24       14.65      0.59 o 
   0  -4  11      101.52      108.42      1.70 o 
   1  -4  11        7.86        7.70      0.42 o 
   2  -4  11       21.73       21.40      0.63 o 
   3  -4  11        4.58        4.38      0.29 o 
  -5  -3  11        0.03        0.31      0.36 o 
  -4  -3  11        0.34        0.21      0.34 o 
  -3  -3  11        5.80        4.99      0.43 o 
  -2  -3  11       10.67        8.62      0.47 o 
  -1  -3  11        1.98        1.18      0.23 o 
   0  -3  11       37.57       40.12      0.80 o 
   1  -3  11       52.48       51.17      0.93 o 
   2  -3  11       36.96       41.44      0.73 o 
   3  -3  11        1.50        1.10      0.23 o 
   4  -3  11        1.19        0.53      0.23 o 
  -5  -2  11        0.00        0.06      0.34 o 
  -4  -2  11        6.13        4.29      0.53 o 
  -3  -2  11        1.32        2.71      0.36 o 
  -2  -2  11       50.92       47.33      0.96 o 
  -1  -2  11        1.73        1.69      0.29 o 
   0  -2  11        0.28        0.88      0.19 o 
   1  -2  11       77.16       78.06      0.99 o 
   2  -2  11        5.85        7.12      0.35 o 
   3  -2  11        5.70        5.20      0.39 o 
   4  -2  11        0.17       -0.09      0.21 o 
  -5  -1  11       32.21       34.14      1.21 o 
  -4  -1  11       41.85       45.82      1.16 o 
  -3  -1  11       52.42       39.17      1.13 o 
  -2  -1  11       15.59       15.21      0.55 o 
  -1  -1  11       87.72       83.54      1.28 o 
   0  -1  11        5.48        3.83      0.22 o 
   1  -1  11        0.01        0.26      0.14 o 
   2  -1  11       12.82       12.45      0.40 o 
   3  -1  11        1.64        1.37      0.22 o 
   4  -1  11       70.56       73.71      1.32 o 
   5  -1  11       21.74       21.61      0.71 o 
  -5   0  11        0.48        0.78      0.31 o 
  -4   0  11      141.95      138.62      2.28 o 
  -3   0  11        1.91        3.90      0.43 o 
  -2   0  11        0.71        2.84      0.28 o 
  -1   0  11       33.35       34.00      0.70 o 
   0   0  11       13.44       14.25      0.40 o 
   1   0  11        6.79        7.69      0.35 o 
   2   0  11       10.62       13.88      0.45 o 
   3   0  11        0.56        0.78      0.20 o 
   4   0  11        0.18        0.04      0.18 o 
   5   0  11       13.27       12.25      0.66 o 
   6   0  11       39.71       43.15      1.25 o 
  -5   1  11        3.54        2.91      0.45 o 
  -4   1  11       10.12        8.89      0.51 o 
  -3   1  11      501.58      504.77      4.87 o 
  -2   1  11        0.66        0.06      0.20 o 
  -1   1  11       58.78       54.18      0.92 o 
   0   1  11        4.73        6.89      0.35 o 
   1   1  11        5.06        4.31      0.40 o 
   2   1  11      219.14      232.70      2.11 o 
   3   1  11       51.54       51.90      0.85 o 
   4   1  11        0.74        0.27      0.23 o 
   5   1  11       11.35       11.42      0.67 o 
   6   1  11        0.05        0.07      0.31 o 
  -4   2  11       29.76       32.25      0.91 o 
  -3   2  11       30.14       30.78      0.75 o 
  -2   2  11        4.88        5.21      0.35 o 
  -1   2  11      299.52      292.40      3.18 o 
   0   2  11      968.97      921.84      8.17 o 
   1   2  11        0.25        0.67      0.17 o 
   2   2  11       28.57       30.05      0.64 o 
   3   2  11      137.49      125.18      1.69 o 
   4   2  11       54.36       47.28      1.35 o 
   5   2  11       50.23       55.33      1.03 o 
   6   2  11        0.18        0.16      0.37 o 
  -3   3  11       60.61       63.50      1.27 o 
  -2   3  11       80.52       81.86      1.26 o 
  -1   3  11       17.67       18.18      0.56 o 
   0   3  11        0.37        0.61      0.21 o 
   1   3  11      166.82      158.88      2.02 o 
   2   3  11      103.93       99.27      1.77 o 
   3   3  11      109.19       94.36      1.43 o 
   4   3  11       15.40       11.69      0.55 o 
   5   3  11       20.16       13.04      0.59 o 
   6   3  11       62.59       71.20      1.69 o 
  -3   4  11        0.00        0.32      0.30 o 
  -2   4  11      115.18      121.66      1.86 o 
  -1   4  11      200.86      198.79      2.31 o 
   0   4  11        5.73        4.98      0.32 o 
   1   4  11       10.31        9.84      0.46 o 
   2   4  11       43.63       38.76      1.02 o 
   3   4  11        0.38       -0.13      0.21 o 
   4   4  11      229.86      213.42      3.35 o 
   5   4  11        0.12       -0.27      0.27 o 
   6   4  11       77.04       85.61      3.91 o 
  -1   5  11       39.01       40.33      1.26 o 
   0   5  11        0.45        0.11      0.21 o 
   1   5  11      122.80      112.79      2.53 o 
   2   5  11        3.01        1.33      0.31 o 
   3   5  11       84.53       78.87      1.87 o 
   4   5  11       38.13       40.20      1.20 o 
   5   5  11       11.72       12.95      0.74 o 
   6   5  11        1.70        2.51      0.45 o 
   0   6  11       10.26       11.16      0.69 o 
   1   6  11        3.96        3.37      0.41 o 
   2   6  11        7.87        8.69      0.56 o 
   3   6  11       42.76       46.55      1.18 o 
   4   6  11       11.70       10.49      0.69 o 
   5   6  11       10.75       11.94      0.76 o 
   2   7  11       13.54       16.33      0.88 o 
   3   7  11       30.63       33.76      1.80 o 
   4   7  11        8.16        9.80      0.73 o 
  -4  -5  12       32.28       37.24      3.16 o 
  -3  -5  12        0.53        0.48      0.36 o 
  -2  -5  12        0.47        1.28      0.38 o 
  -1  -5  12        1.36        1.11      0.34 o 
   0  -5  12        5.44        6.71      0.71 o 
   1  -5  12       12.85       14.84      0.59 o 
  -5  -4  12        2.30        3.51      0.59 o 
  -4  -4  12        0.77        1.09      0.48 o 
  -3  -4  12       29.93       34.65      1.14 o 
  -2  -4  12       40.71       38.13      1.00 o 
  -1  -4  12        0.01        0.14      0.28 o 
   0  -4  12       26.25       28.61      0.94 o 
   1  -4  12        2.97        2.29      0.31 o 
   2  -4  12        2.48        1.85      0.29 o 
  -5  -3  12        3.82        6.34      0.67 o 
  -4  -3  12        4.04        2.02      0.44 o 
  -3  -3  12        5.19        5.15      0.46 o 
  -2  -3  12        5.30        6.24      0.47 o 
  -1  -3  12        5.47        5.80      0.43 o 
   0  -3  12        2.76        3.67      0.32 o 
   1  -3  12        0.20        0.39      0.24 o 
   2  -3  12        8.72        9.12      0.41 o 
   3  -3  12        0.23        0.06      0.21 o 
  -5  -2  12        4.96        9.35      0.74 o 
  -4  -2  12       28.64       30.02      1.11 o 
  -3  -2  12       50.78       48.67      1.37 o 
  -2  -2  12      105.13       97.22      1.71 o 
  -1  -2  12       24.02       21.67      0.70 o 
   0  -2  12      134.41      132.41      2.61 o 
   1  -2  12        0.00        0.11      0.17 o 
   2  -2  12       18.98       21.52      0.67 o 
   3  -2  12       47.95       47.14      1.27 o 
   4  -2  12        2.45        3.49      0.35 o 
  -5  -1  12        2.30        3.73      0.55 o 
  -4  -1  12        8.96        7.71      0.65 o 
  -3  -1  12        1.58        0.75      0.36 o 
  -2  -1  12        0.00       -0.05      0.25 o 
  -1  -1  12       47.85       42.67      0.98 o 
   0  -1  12        1.98        1.24      0.23 o 
   1  -1  12       58.94       56.16      0.99 o 
   2  -1  12        0.01        0.05      0.19 o 
   3  -1  12        1.15        1.53      0.28 o 
   4  -1  12       16.95       13.96      0.58 o 
   5  -1  12        0.18       -0.18      0.27 o 
  -5   0  12       15.18       18.39      0.80 o 
  -4   0  12        0.87        1.92      0.41 o 
  -3   0  12      109.54       98.54      2.24 o 
  -2   0  12      510.84      495.43      5.88 o 
  -1   0  12       27.86       26.22      1.00 o 
   0   0  12        2.03        1.81      0.28 o 
   1   0  12        5.43        5.55      0.51 o 
   2   0  12       24.40       23.94      0.93 o 
   3   0  12       83.20       86.74      1.47 o 
   4   0  12        2.78        2.09      0.31 o 
   5   0  12       11.40       12.41      0.69 o 
  -4   1  12       47.70       39.63      1.00 o 
  -3   1  12       30.13       30.44      0.86 o 
  -2   1  12       65.62       65.93      1.23 o 
  -1   1  12       12.43       11.97      0.47 o 
   0   1  12      900.87      857.59      8.34 o 
   1   1  12      400.21      388.17      4.89 o 
   2   1  12       34.05       35.14      0.94 o 
   3   1  12        8.79        7.04      0.39 o 
   4   1  12       30.50       30.95      0.74 o 
   5   1  12       18.15       17.61      0.82 o 
   6   1  12       10.07       11.71      1.10 o 
  -4   2  12        0.24       -0.15      0.32 o 
  -3   2  12        0.33       -0.25      0.25 o 
  -2   2  12      126.79      120.30      1.63 o 
  -1   2  12        6.08        5.33      0.36 o 
   0   2  12        1.14        1.57      0.28 o 
   1   2  12      281.41      258.51      2.99 o 
   2   2  12      101.83      102.44      1.52 o 
   3   2  12       93.37       83.81      1.33 o 
   4   2  12       78.93       80.05      1.31 o 
   5   2  12        4.88        4.54      0.37 o 
   6   2  12       38.68       34.76      1.79 o 
  -3   3  12       40.08       41.72      1.04 o 
  -2   3  12       42.87       49.35      0.99 o 
  -1   3  12      397.83      402.00      4.03 o 
   0   3  12      141.01      135.73      1.59 o 
   1   3  12        0.11       -0.19      0.25 o 
   2   3  12       64.08       64.45      1.15 o 
   3   3  12       34.98       37.89      0.97 o 
   4   3  12      184.69      177.12      2.56 o 
   5   3  12       23.28       24.18      0.79 o 
   6   3  12       16.15       12.71      0.79 o 
  -2   4  12        0.51        0.16      0.28 o 
  -1   4  12      133.58      132.88      1.78 o 
   0   4  12       12.31       12.56      0.46 o 
   1   4  12       66.21       62.94      1.31 o 
   2   4  12       84.06       76.19      1.83 o 
   3   4  12       22.55       30.90      1.01 o 
   4   4  12      138.59      138.71      2.50 o 
   5   4  12        8.46       10.69      0.66 o 
   6   4  12        0.98        0.59      0.48 o 
  -1   5  12        0.00       -0.02      0.27 o 
   0   5  12       21.98       22.85      0.62 o 
   1   5  12        6.90        6.86      0.51 o 
   2   5  12        2.40        2.07      0.35 o 
   3   5  12       30.55       36.99      1.23 o 
   4   5  12       65.23       73.74      1.73 o 
   5   5  12        1.71        2.64      0.48 o 
   1   6  12       47.38       44.61      1.38 o 
   2   6  12       17.39       18.98      1.20 o 
   3   6  12       11.44        8.99      0.85 o 
   4   6  12        0.08        0.43      0.34 o 
   5   6  12        2.30        4.58      0.57 o 
  -3  -5  13        6.80        7.27      1.40 o 
  -2  -5  13        3.05        3.40      0.51 o 
  -1  -5  13        0.30        0.38      0.43 o 
   0  -5  13        1.90        0.85      0.56 o 
  -4  -4  13        7.14       13.05      0.97 o 
  -3  -4  13        0.28        0.54      0.36 o 
  -2  -4  13        5.73        5.18      0.53 o 
  -1  -4  13        4.21        4.34      0.50 o 
   0  -4  13        7.83        7.27      0.55 o 
   1  -4  13        0.49        0.30      0.31 o 
   2  -4  13        5.43        5.49      0.41 o 
  -4  -3  13        8.59       13.00      0.83 o 
  -3  -3  13       31.64       31.82      1.79 o 
  -2  -3  13        0.00       -0.28      0.28 o 
  -1  -3  13      133.34      139.88      2.16 o 
   0  -3  13        0.65        0.58      0.32 o 
   1  -3  13       14.15       14.02      0.69 o 
   2  -3  13       12.14       13.45      0.51 o 
   3  -3  13        0.47        0.64      0.25 o 
  -4  -2  13        2.25        2.74      0.51 o 
  -3  -2  13        5.95        4.13      0.54 o 
  -2  -2  13        1.19        1.57      0.67 o 
  -1  -2  13       13.70       11.99      0.58 o 
   0  -2  13      157.20      157.71      2.56 o 
   1  -2  13        1.28        1.05      0.24 o 
   2  -2  13       47.45       48.13      2.07 o 
   3  -2  13        3.57        3.67      0.46 o 
   4  -2  13        4.00        3.86      0.44 o 
  -4  -1  13        6.11        6.68      0.98 o 
  -3  -1  13       17.55       12.89      0.77 o 
  -2  -1  13      151.87      138.50      3.80 o 
  -1  -1  13      269.71      262.50      3.93 o 
   0  -1  13        2.93        2.76      0.32 o 
   1  -1  13        9.20        8.26      0.47 o 
   2  -1  13       23.90       26.53      0.77 o 
   3  -1  13      151.19      150.70      2.61 o 
   4  -1  13        2.74        2.45      0.40 o 
  -4   0  13       24.78       20.48      0.86 o 
  -3   0  13        0.18        0.30      0.48 o 
  -2   0  13      134.61      136.29      2.55 o 
  -1   0  13        1.32        1.04      0.30 o 
   0   0  13       40.19       44.22      1.02 o 
   1   0  13      403.03      395.51      4.71 o 
   2   0  13       83.17       85.87      1.51 o 
   3   0  13        1.03        1.37      0.29 o 
   4   0  13       22.92       21.22      0.74 o 
   5   0  13        0.01        0.22      0.30 o 
  -4   1  13        8.85        8.99      0.61 o 
  -3   1  13       16.52       15.98      0.66 o 
  -2   1  13        4.30        4.57      0.42 o 
  -1   1  13        0.84        0.60      0.33 o 
   0   1  13        1.21        1.55      0.64 o 
   1   1  13       53.15       51.79      1.12 o 
   2   1  13      294.13      273.37      3.19 o 
   3   1  13       43.64       46.36      0.95 o 
   4   1  13       15.38       15.52      0.56 o 
   5   1  13       11.95       12.32      0.74 o 
  -3   2  13        4.09        4.56      0.44 o 
  -2   2  13       68.22       64.09      1.27 o 
  -1   2  13       87.53       94.44      1.58 o 
   0   2  13      757.50      733.85      7.30 o 
   1   2  13       48.33       44.56      1.06 o 
   2   2  13       72.32       63.82      1.56 o 
   3   2  13        0.59        0.43      0.25 o 
   4   2  13       10.35        7.80      0.49 o 
   5   2  13       50.85       49.77      1.14 o 
  -2   3  13        3.11        4.22      0.54 o 
  -1   3  13        0.86        0.90      0.31 o 
   0   3  13      108.36      100.96      1.47 o 
   1   3  13        2.39        2.57      0.36 o 
   2   3  13      208.27      191.10      3.10 o 
   3   3  13        6.64        5.79      0.52 o 
   4   3  13        0.98        2.89      0.43 o 
   5   3  13       36.17       38.51      1.03 o 
  -1   4  13       11.38       11.49      0.59 o 
   0   4  13        6.65        7.53      0.44 o 
   1   4  13      104.05      104.65      1.84 o 
   2   4  13       41.08       41.65      1.24 o 
   3   4  13        0.87        0.24      0.32 o 
   4   4  13       13.20       14.68      0.77 o 
   5   4  13      115.43      135.75      2.53 o 
   0   5  13        0.57        0.33      0.26 o 
   1   5  13       23.21       20.60      0.80 o 
   2   5  13        2.38        1.91      0.41 o 
   3   5  13        0.32        0.27      0.33 o 
   4   5  13       33.46       33.67      1.15 o 
   5   5  13        0.60        0.82      0.52 o 
   2   6  13       24.05       24.18      1.02 o 
   3   6  13        3.26        2.91      0.50 o 
  -3  -4  14        2.91        1.70      0.52 o 
  -2  -4  14        6.30        6.58      0.60 o 
  -1  -4  14        4.35        2.53      0.47 o 
   0  -4  14        8.83        9.14      0.84 o 
   1  -4  14        0.62        0.74      0.40 o 
  -4  -3  14        9.85       11.11      0.82 o 
  -3  -3  14        2.59        1.68      0.88 o 
  -2  -3  14        0.04       -0.27      0.27 o 
  -1  -3  14        0.29        0.31      0.30 o 
   0  -3  14       28.68       28.84      1.05 o 
   1  -3  14       61.60       63.72      1.54 o 
   2  -3  14        6.75        8.89      0.52 o 
  -4  -2  14        5.89        5.17      0.63 o 
  -3  -2  14        5.45        3.76      0.54 o 
  -2  -2  14       17.05       13.99      0.90 o 
  -1  -2  14      245.93      235.33      3.69 o 
   0  -2  14       51.45       53.23      2.03 o 
   1  -2  14        4.54        4.34      0.43 o 
   2  -2  14        0.09        0.18      0.30 o 
   3  -2  14       61.55       65.31      1.56 o 
  -4  -1  14        1.96        2.91      0.63 o 
  -3  -1  14        0.51        2.20      0.70 o 
  -2  -1  14        1.62        2.09      0.43 o 
  -1  -1  14       33.56       30.99      1.04 o 
   0  -1  14        0.59        0.06      0.30 o 
   1  -1  14      110.18      112.97      1.94 o 
   2  -1  14      133.62      136.03      2.87 o 
   3  -1  14        3.27        3.25      0.46 o 
   4  -1  14       21.13       22.57      0.92 o 
  -4   0  14        1.13        1.46      0.51 o 
  -3   0  14        0.01       -0.14      0.33 o 
  -2   0  14        7.55        9.88      0.69 o 
  -1   0  14        0.42       -0.33      0.33 o 
   0   0  14       32.00       30.52      0.88 o 
   1   0  14       41.23       43.98      1.86 o 
   2   0  14      125.21      125.85      2.01 o 
   3   0  14      191.21      193.76      2.73 o 
   4   0  14        0.03        0.14      0.27 o 
  -3   1  14       23.10       24.68      0.91 o 
  -2   1  14       40.40       39.83      1.11 o 
  -1   1  14       14.68       13.07      0.65 o 
   0   1  14      153.69      152.65      2.64 o 
   1   1  14      189.58      191.19      2.71 o 
   2   1  14      121.01      111.86      1.85 o 
   3   1  14       36.49       36.11      0.87 o 
   4   1  14        0.82        0.41      0.25 o 
   5   1  14       10.59       11.92      0.76 o 
  -3   2  14        5.10        5.18      0.82 o 
  -2   2  14       22.95       23.64      0.88 o 
  -1   2  14       36.38       35.98      1.03 o 
   0   2  14       21.93       22.34      0.79 o 
   1   2  14        3.80        3.42      0.46 o 
   2   2  14        0.77        0.56      0.29 o 
   3   2  14       19.97       19.63      0.73 o 
   4   2  14        0.02       -0.10      0.25 o 
   5   2  14        0.58        0.33      0.28 o 
  -2   3  14        2.59        3.40      0.46 o 
  -1   3  14        3.98        3.66      0.41 o 
   0   3  14        5.38        4.40      0.43 o 
   1   3  14        4.80        4.85      0.52 o 
   2   3  14      137.02      130.67      2.43 o 
   3   3  14        7.40        6.85      0.58 o 
   4   3  14       67.12       56.24      1.45 o 
   5   3  14       33.36       32.39      1.10 o 
  -1   4  14        0.41        0.48      0.30 o 
   0   4  14        1.77        1.14      0.29 o 
   1   4  14        2.04        1.30      0.39 o 
   2   4  14       37.36       37.35      1.18 o 
   3   4  14        2.92        4.20      0.51 o 
   4   4  14        5.05        2.77      0.47 o 
   5   4  14        1.01        2.01      0.45 o 
   1   5  14       17.87       16.08      0.85 o 
   2   5  14        4.15        3.87      0.53 o 
   3   5  14       20.65       20.24      0.94 o 
   4   5  14        1.99        2.11      0.45 o 
  -2  -3  15        3.15        4.55      0.66 o 
  -1  -3  15       15.83       13.19      0.76 o 
   0  -3  15       67.30       63.17      1.64 o 
   1  -3  15       37.40       38.26      1.22 o 
  -3  -2  15        6.95        7.43      0.69 o 
  -2  -2  15        2.82        5.23      0.74 o 
  -1  -2  15        0.02       -0.17      0.31 o 
   0  -2  15        0.29        0.27      0.34 o 
   1  -2  15        1.18        1.15      0.37 o 
   2  -2  15       25.19       23.71      0.84 o 
  -3  -1  15        0.85        0.77      0.41 o 
  -2  -1  15        0.98        1.18      0.43 o 
  -1  -1  15       10.00       13.30      1.25 o 
   0  -1  15        6.34        7.27      0.59 o 
   1  -1  15       71.57       74.96      1.65 o 
   2  -1  15       26.65       26.58      1.04 o 
   3  -1  15      184.88      188.09      3.23 o 
  -3   0  15       20.62       20.60      1.00 o 
  -2   0  15        0.38        0.24      0.39 o 
  -1   0  15       17.82       16.32      0.99 o 
   0   0  15       46.21       49.09      1.35 o 
   1   0  15       60.94       62.86      1.53 o 
   2   0  15       20.47       20.31      0.86 o 
   3   0  15       43.52       42.96      1.33 o 
   4   0  15        4.45        6.52      0.51 o 
  -2   1  15        0.54        0.12      0.30 o 
  -1   1  15       13.87       11.89      0.71 o 
   0   1  15        6.07        6.65      0.49 o 
   1   1  15        6.50        6.13      1.03 o 
   2   1  15        6.19        5.65      0.47 o 
   3   1  15        3.27        3.26      0.48 o 
   4   1  15        0.24        0.13      0.32 o 
  -2   2  15       11.07       12.37      0.78 o 
  -1   2  15       38.42       39.51      1.11 o 
   0   2  15        0.27       -0.01      0.26 o 
   1   2  15        5.47        3.50      0.47 o 
   2   2  15       75.79       70.73      1.67 o 
   3   2  15       14.09       14.28      0.76 o 
   4   2  15       23.82       23.17      0.93 o 
  -1   3  15       11.19        9.11      0.66 o 
   0   3  15        3.59        3.59      0.59 o 
   1   3  15       19.00       18.74      0.88 o 
   2   3  15       17.52       14.71      0.79 o 
   3   3  15        5.33        6.91      0.59 o 
   4   3  15       11.04       10.11      0.70 o 
   0   4  15        1.17        1.19      0.32 o 
   1   4  15       18.28       16.94      0.87 o 
   2   4  15        3.00        2.17      0.46 o 
   3   4  15        0.45        0.46      0.44 o 
   4   4  15       56.31       58.01      1.87 o 
  -2  -2  16        8.64        7.41      0.78 o 
  -1  -2  16        1.27        1.79      0.50 o 
   0  -2  16        7.23        9.92      0.71 o 
   1  -2  16        1.02        1.46      0.50 o 
  -2  -1  16       10.92        9.37      0.85 o 
  -1  -1  16        0.29        1.16      0.46 o 
   0  -1  16        0.34        0.46      0.77 o 
   1  -1  16       33.43       34.76      1.01 o 
   2  -1  16       16.90       19.43      1.13 o 
  -2   0  16        2.59        3.70      0.60 o 
  -1   0  16        9.04        9.69      0.86 o 
   0   0  16        3.04        3.98      1.24 o 
   1   0  16       15.80       16.97      0.84 o 
   2   0  16        4.20        4.27      0.51 o 
   3   0  16        1.42        1.18      0.38 o 
  -1   1  16       59.70       62.95      1.65 o 
   0   1  16       33.03       33.98      1.16 o 
   1   1  16       29.34       25.85      1.01 o 
   2   1  16        0.03       -0.10      0.31 o 
   3   1  16       36.60       35.92      1.02 o 
  -1   2  16        4.16        3.60      0.56 o 
   0   2  16        8.63        9.51      0.60 o 
   1   2  16       42.11       39.66      1.44 o 
   2   2  16        1.09        1.36      0.38 o 
   3   2  16        1.02        1.58      0.46 o 
   0   3  16       21.41       22.22      0.85 o 
   1   3  16       20.53       18.95      0.91 o 
   2   3  16       42.07       41.01      1.29 o 
   3   3  16       15.17       13.30      0.80 o 
   0  -1  17        0.18        0.22      0.47 o 
   0   0  17       50.50       51.66      1.80 o 
   1   0  17       11.32       11.29      0.74 o 
   0   1  17        2.67        4.18      0.56 o 
   1   1  17        0.73        0.51      0.32 o 
   2   1  17        5.49        6.95      1.11 o 
   1   2  17       13.23       16.30      0.78 o 
                                                 
